# Supplementary material for: Structure of the catalytic core of the Integrator complex
Source: Mol Cell. 2021 Mar 18;81(6):1246–1259.e8. doi: 10.1016/j.molcel.2021.01.005 (PMC7980224; doi:10.1016/j.molcel.2021.01.005)
Supplement: Table S1. Full list of proteins identified in the mass spectrometry analysis of INTS5 versus INTS4 and INTS10 versus INTS4 samples, related to Figures 1B and 1C [file mmc2.xlsx]

## Sheet: 10vs4
	gene_name	protein_id	description	found.in.ms.runs	found.in.ms.runs_cytosolic_extracts	found.in.ms.runs_nuclear_extracts	found.in.reps	found.in.reps_cytosolic_extracts	found.in.reps_nuclear_extracts	max.qupm	max.qupm_cytosolic_extracts	max.qupm_nuclear_extracts	average.top3	average.top3_cytosolic_extracts	average.top3_nuclear_extracts	keep_nuclear_extracts	keep_cytosolic_extracts	keep	comparison	AveExpr	logFC	z.score	pvalue	fdr	fdr.estimation.method	hit	hit_annotation	top3	sample
13	INTS6	Q9UL03|Q9UL03-3	Integrator complex subunit 6 OS=Homo sapiens GN=INTS6 PE=1 SV=1|Isoform 3 of Integrator complex subunit 6 OS=Homo sapiens GN=INTS6	1	NA	1	1	NA	1	5	NA	5	5.77451	NA	5.77451	TRUE	FALSE	TRUE	cytosolic_extracts_INTS10_vs_INTS4	NA	NA	NA	NA	NA	locfdr(MLE) -> z -> fdrtool(qval) -> fdr	NA	NA	NA	cytosolic_extracts
33	ZMYND8	H7C4X9|Q9ULU4|Q9ULU4-10|Q9ULU4-11|Q9ULU4-12|Q9ULU4-13|Q9ULU4-14|Q9ULU4-16|Q9ULU4-19|Q9ULU4-20|Q9ULU4-21|Q9ULU4-23|Q9ULU4-3|Q9ULU4-4|Q9ULU4-5|Q9ULU4-6|Q9ULU4-7|Q9ULU4-9	Protein kinase C-binding protein 1 (Fragment) OS=Homo sapiens GN=ZMYND8 PE=1 SV=2|Protein kinase C-binding protein 1 OS=Homo sapiens GN=ZMYND8 PE=1 SV=2|Isoform 10 of Protein kinase C-binding protein 1 OS=Homo sapiens GN=ZMYND8|Isoform 11 of Protein kinase C-binding protein 1 OS=Homo sapiens GN=ZMYND8|Isoform 12 of Protein kinase C-binding protein 1 OS=Homo sapiens GN=ZMYND8|Isoform 13 of Protein…	1	NA	1	1	NA	1	5	NA	5	5.70444	NA	5.70444	TRUE	FALSE	TRUE	cytosolic_extracts_INTS10_vs_INTS4	NA	NA	NA	NA	NA	locfdr(MLE) -> z -> fdrtool(qval) -> fdr	NA	NA	NA	cytosolic_extracts
53	TP53	A0A0U1RQC9|P04637|P04637-4	Cellular tumor antigen p53 OS=Homo sapiens GN=TP53 PE=1 SV=1|Cellular tumor antigen p53 OS=Homo sapiens GN=TP53 PE=1 SV=4|Isoform 4 of Cellular tumor antigen p53 OS=Homo sapiens GN=TP53	2	1	1	1	1	1	4	2	4	5.86034	5.89458	5.82611	TRUE	TRUE	TRUE	cytosolic_extracts_INTS10_vs_INTS4	24.5132	0.298141	0.607333	0.561934	0.873123	locfdr(MLE) -> z -> fdrtool(qval) -> fdr	FALSE	no hit	5.89458	cytosolic_extracts
73	PPP2CA	P67775|P67775-2	Serine/threonine-protein phosphatase 2A catalytic subunit alpha isoform OS=Homo sapiens GN=PPP2CA PE=1 SV=1|Isoform 2 of Serine/threonine-protein phosphatase 2A catalytic subunit alpha isoform OS=Homo sapiens GN=PPP2CA	1	NA	1	1	NA	1	2	NA	2	5.61375	NA	5.61375	TRUE	FALSE	TRUE	cytosolic_extracts_INTS10_vs_INTS4	NA	NA	NA	NA	NA	locfdr(MLE) -> z -> fdrtool(qval) -> fdr	NA	NA	NA	cytosolic_extracts
93	P0847_INTS7	P0847_INTS7	NA	1	NA	1	1	NA	1	43	NA	43	8.35044	NA	8.35044	TRUE	FALSE	TRUE	cytosolic_extracts_INTS10_vs_INTS4	NA	NA	NA	NA	NA	locfdr(MLE) -> z -> fdrtool(qval) -> fdr	NA	NA	NA	cytosolic_extracts
113	P0847_INTS5	P0847_INTS5	NA	2	1	1	1	1	1	27	27	18	7.66233	8.00566	7.319	TRUE	TRUE	TRUE	cytosolic_extracts_INTS10_vs_INTS4	28.1911	2.07977	4.64065	9.35443e-06	0.000147806	locfdr(MLE) -> z -> fdrtool(qval) -> fdr	TRUE	hit	8.00566	cytosolic_extracts
133	P0847_INTS4	P0847_INTS4	NA	2	1	1	1	1	1	57	57	51	8.16396	8.08947	8.23846	TRUE	TRUE	TRUE	cytosolic_extracts_INTS10_vs_INTS4	32.5536	-5.19665	-11.832	2.22045e-16	1.28643e-14	locfdr(MLE) -> z -> fdrtool(qval) -> fdr	TRUE	hit	8.08947	cytosolic_extracts
153	INTS8	Q75QN2	Integrator complex subunit 8 OS=Homo sapiens GN=INTS8 PE=1 SV=1	2	1	1	1	1	1	33	33	14	7.00776	7.34385	6.67166	TRUE	TRUE	TRUE	cytosolic_extracts_INTS10_vs_INTS4	27.5412	0.781795	1.70225	0.104044	0.560277	locfdr(MLE) -> z -> fdrtool(qval) -> fdr	FALSE	no hit	7.34385	cytosolic_extracts
173	DDX39B|DDX39A	A0A0G2JJZ9|O00148|Q13838|Q13838-2	Spliceosome RNA helicase DDX39B (Fragment) OS=Homo sapiens GN=DDX39B PE=1 SV=1|ATP-dependent RNA helicase DDX39A OS=Homo sapiens GN=DDX39A PE=1 SV=2|Spliceosome RNA helicase DDX39B OS=Homo sapiens GN=DDX39B PE=1 SV=1|Isoform 2 of Spliceosome RNA helicase DDX39B OS=Homo sapiens GN=DDX39B	1	NA	1	1	NA	1	3	NA	3	5.9642	NA	5.9642	TRUE	FALSE	TRUE	cytosolic_extracts_INTS10_vs_INTS4	NA	NA	NA	NA	NA	locfdr(MLE) -> z -> fdrtool(qval) -> fdr	NA	NA	NA	cytosolic_extracts
193	TUBB	P07437	Tubulin beta chain OS=Homo sapiens GN=TUBB PE=1 SV=2	2	1	1	1	1	1	4	4	3	6.3602	7.21328	5.50711	TRUE	TRUE	TRUE	cytosolic_extracts_INTS10_vs_INTS4	26.0815	1.43712	3.18579	0.002348	0.02915	locfdr(MLE) -> z -> fdrtool(qval) -> fdr	TRUE	hit	7.21328	cytosolic_extracts
213	TPD52L1	E9PNK6|E9PPQ1|J3KNE7|Q16890|Q16890-5	Tumor protein D53 OS=Homo sapiens GN=TPD52L1 PE=1 SV=1|Tumor protein D53 OS=Homo sapiens GN=TPD52L1 PE=1 SV=1|Tumor protein D53 OS=Homo sapiens GN=TPD52L1 PE=1 SV=1|Tumor protein D53 OS=Homo sapiens GN=TPD52L1 PE=1 SV=1|Isoform 5 of Tumor protein D53 OS=Homo sapiens GN=TPD52L1	1	NA	1	1	NA	1	2	NA	2	5.6266	NA	5.6266	TRUE	FALSE	TRUE	cytosolic_extracts_INTS10_vs_INTS4	NA	NA	NA	NA	NA	locfdr(MLE) -> z -> fdrtool(qval) -> fdr	NA	NA	NA	cytosolic_extracts
233	DCD	P81605	Dermcidin OS=Homo sapiens GN=DCD PE=1 SV=2	2	1	1	1	1	1	4	3	4	6.07289	5.93626	6.20953	TRUE	TRUE	TRUE	cytosolic_extracts_INTS10_vs_INTS4	24.8053	-0.99875	-2.32862	0.0261678	0.242689	locfdr(MLE) -> z -> fdrtool(qval) -> fdr	FALSE	no hit	5.93626	cytosolic_extracts
253	RAB11A|RAB11B	H3BMH2|H3BSC1|P62491|P62491-2|Q15907|Q15907-2	Ras-related protein Rab-11A (Fragment) OS=Homo sapiens GN=RAB11A PE=4 SV=1|Ras-related protein Rab-11A OS=Homo sapiens GN=RAB11A PE=1 SV=1|Ras-related protein Rab-11A OS=Homo sapiens GN=RAB11A PE=1 SV=3|Isoform 2 of Ras-related protein Rab-11A OS=Homo sapiens GN=RAB11A|Ras-related protein Rab-11B OS=Homo sapiens GN=RAB11B PE=1 SV=4|Isoform 2 of Ras-related protein Rab-11B OS=Homo sapiens GN=RAB11B	1	NA	1	1	NA	1	4	NA	4	5.93442	NA	5.93442	TRUE	FALSE	TRUE	cytosolic_extracts_INTS10_vs_INTS4	NA	NA	NA	NA	NA	locfdr(MLE) -> z -> fdrtool(qval) -> fdr	NA	NA	NA	cytosolic_extracts
273	INTS1	Q8N201	Integrator complex subunit 1 OS=Homo sapiens GN=INTS1 PE=1 SV=2	2	1	1	1	1	1	14	7	14	6.04158	5.73831	6.34485	TRUE	TRUE	TRUE	cytosolic_extracts_INTS10_vs_INTS4	24.8616	0.190248	0.363081	0.728799	0.899246	locfdr(MLE) -> z -> fdrtool(qval) -> fdr	FALSE	no hit	5.73831	cytosolic_extracts
293	COPB1	P53618	Coatomer subunit beta OS=Homo sapiens GN=COPB1 PE=1 SV=3	2	1	1	1	1	1	3	3	2	5.5961	5.77718	5.41501	TRUE	TRUE	TRUE	cytosolic_extracts_INTS10_vs_INTS4	23.7499	0.527394	1.12632	0.282114	0.775528	locfdr(MLE) -> z -> fdrtool(qval) -> fdr	FALSE	no hit	5.77718	cytosolic_extracts
313	FASN	A0A0U1RQF0|P49327	Fatty acid synthase OS=Homo sapiens GN=FASN PE=1 SV=1|Fatty acid synthase OS=Homo sapiens GN=FASN PE=1 SV=3	2	1	1	1	1	1	46	46	9	6.1674	6.54957	5.78524	TRUE	TRUE	TRUE	cytosolic_extracts_INTS10_vs_INTS4	28.8626	-0.225798	-0.57878	0.580465	0.876674	locfdr(MLE) -> z -> fdrtool(qval) -> fdr	FALSE	no hit	6.54957	cytosolic_extracts
333	HSPA1B|HSPA1A	A0A0G2JIW1|P0DMV8|P0DMV9	Heat shock 70 kDa protein 1B OS=Homo sapiens GN=HSPA1B PE=1 SV=1|Heat shock 70 kDa protein 1A OS=Homo sapiens GN=HSPA1A PE=1 SV=1|Heat shock 70 kDa protein 1B OS=Homo sapiens GN=HSPA1B PE=1 SV=1	2	1	1	1	1	1	13	13	9	7.55542	7.85695	7.25389	TRUE	TRUE	TRUE	cytosolic_extracts_INTS10_vs_INTS4	29.7609	0.553512	1.18545	0.257615	0.759318	locfdr(MLE) -> z -> fdrtool(qval) -> fdr	FALSE	no hit	7.85695	cytosolic_extracts
353	RUVBL1	Q9Y265	RuvB-like 1 OS=Homo sapiens GN=RUVBL1 PE=1 SV=1	2	1	1	1	1	1	15	15	5	6.55247	7.06622	6.03872	TRUE	TRUE	TRUE	cytosolic_extracts_INTS10_vs_INTS4	27.4864	0.349421	0.723423	0.489671	0.857076	locfdr(MLE) -> z -> fdrtool(qval) -> fdr	FALSE	no hit	7.06622	cytosolic_extracts
373	HSP90AA1	P07900|P07900-2	Heat shock protein HSP 90-alpha OS=Homo sapiens GN=HSP90AA1 PE=1 SV=5|Isoform 2 of Heat shock protein HSP 90-alpha OS=Homo sapiens GN=HSP90AA1	2	1	1	1	1	1	16	16	5	6.39855	6.72605	6.07105	TRUE	TRUE	TRUE	cytosolic_extracts_INTS10_vs_INTS4	27.7047	0.345915	0.715484	0.494448	0.858261	locfdr(MLE) -> z -> fdrtool(qval) -> fdr	FALSE	no hit	6.72605	cytosolic_extracts
393	HSP90AB1	P08238	Heat shock protein HSP 90-beta OS=Homo sapiens GN=HSP90AB1 PE=1 SV=4	2	1	1	1	1	1	17	17	4	6.1556	6.84778	5.46342	TRUE	TRUE	TRUE	cytosolic_extracts_INTS10_vs_INTS4	27.5558	0.469848	0.99605	0.341514	0.807037	locfdr(MLE) -> z -> fdrtool(qval) -> fdr	FALSE	no hit	6.84778	cytosolic_extracts
413	IRS4	O14654	Insulin receptor substrate 4 OS=Homo sapiens GN=IRS4 PE=1 SV=1	2	1	1	1	1	1	24	24	3	6.25506	6.86979	5.64033	TRUE	TRUE	TRUE	cytosolic_extracts_INTS10_vs_INTS4	27.9862	-0.819549	-1.92294	0.0663124	0.448151	locfdr(MLE) -> z -> fdrtool(qval) -> fdr	FALSE	no hit	6.86979	cytosolic_extracts
433	ASUN	Q9NVM9	Protein asunder homolog OS=Homo sapiens GN=ASUN PE=1 SV=2	2	1	1	1	1	1	44	44	38	7.60355	7.51917	7.68792	TRUE	TRUE	TRUE	cytosolic_extracts_INTS10_vs_INTS4	30.4604	4.23302	9.51526	2.22045e-16	1.28643e-14	locfdr(MLE) -> z -> fdrtool(qval) -> fdr	TRUE	hit	7.51917	cytosolic_extracts
453	DSC1	Q08554|Q08554-2	Desmocollin-1 OS=Homo sapiens GN=DSC1 PE=1 SV=2|Isoform 1B of Desmocollin-1 OS=Homo sapiens GN=DSC1	2	1	1	1	1	1	2	2	2	5.95242	6.25111	5.65373	TRUE	TRUE	TRUE	cytosolic_extracts_INTS10_vs_INTS4	25.2425	-3.60628	-8.23165	3.77476e-15	1.87452e-13	locfdr(MLE) -> z -> fdrtool(qval) -> fdr	TRUE	hit	6.25111	cytosolic_extracts
473	SF3A1	Q15459|Q15459-2	Splicing factor 3A subunit 1 OS=Homo sapiens GN=SF3A1 PE=1 SV=1|Isoform 2 of Splicing factor 3A subunit 1 OS=Homo sapiens GN=SF3A1	2	1	1	1	1	1	7	7	2	5.64339	5.81019	5.47659	TRUE	TRUE	TRUE	cytosolic_extracts_INTS10_vs_INTS4	25.7148	0.614343	1.32316	0.206391	0.716517	locfdr(MLE) -> z -> fdrtool(qval) -> fdr	FALSE	no hit	5.81019	cytosolic_extracts
493	KPRP	Q5T749	Keratinocyte proline-rich protein OS=Homo sapiens GN=KPRP PE=1 SV=1	2	1	1	1	1	1	5	5	5	6.16901	6.33552	6.00249	TRUE	TRUE	TRUE	cytosolic_extracts_INTS10_vs_INTS4	26.4932	-2.82254	-6.45739	6.9827e-10	1.73378e-08	locfdr(MLE) -> z -> fdrtool(qval) -> fdr	TRUE	hit	6.33552	cytosolic_extracts
513	CCT7	Q99832|Q99832-3	T-complex protein 1 subunit eta OS=Homo sapiens GN=CCT7 PE=1 SV=2|Isoform 3 of T-complex protein 1 subunit eta OS=Homo sapiens GN=CCT7	2	1	1	1	1	1	10	10	5	5.85041	6.12079	5.58004	TRUE	TRUE	TRUE	cytosolic_extracts_INTS10_vs_INTS4	26.6838	0.0881013	0.131837	0.899813	0.916802	locfdr(MLE) -> z -> fdrtool(qval) -> fdr	FALSE	no hit	6.12079	cytosolic_extracts
533	AHSA1	O95433	Activator of 90 kDa heat shock protein ATPase homolog 1 OS=Homo sapiens GN=AHSA1 PE=1 SV=1	2	1	1	1	1	1	15	15	2	6.23818	7.006	5.47035	TRUE	TRUE	TRUE	cytosolic_extracts_INTS10_vs_INTS4	28.0844	-0.0122277	-0.0952919	0.927493	0.919084	locfdr(MLE) -> z -> fdrtool(qval) -> fdr	FALSE	no hit	7.006	cytosolic_extracts
553	INTS12	A0A087WXN4|Q96CB8	Integrator complex subunit 12 OS=Homo sapiens GN=INTS12 PE=1 SV=1|Integrator complex subunit 12 OS=Homo sapiens GN=INTS12 PE=1 SV=1	1	NA	1	1	NA	1	2	NA	2	5.44117	NA	5.44117	TRUE	FALSE	TRUE	cytosolic_extracts_INTS10_vs_INTS4	NA	NA	NA	NA	NA	locfdr(MLE) -> z -> fdrtool(qval) -> fdr	NA	NA	NA	cytosolic_extracts
573	TPD52L2	A0A087WYR3|O43399|O43399-2|O43399-3|O43399-4|O43399-5|O43399-6|O43399-7	Tumor protein D54 OS=Homo sapiens GN=TPD52L2 PE=1 SV=1|Tumor protein D54 OS=Homo sapiens GN=TPD52L2 PE=1 SV=2|Isoform 2 of Tumor protein D54 OS=Homo sapiens GN=TPD52L2|Isoform 3 of Tumor protein D54 OS=Homo sapiens GN=TPD52L2|Isoform 4 of Tumor protein D54 OS=Homo sapiens GN=TPD52L2|Isoform 5 of Tumor protein D54 OS=Homo sapiens GN=TPD52L2|Isoform 6 of Tumor protein D54 OS=Homo sapiens GN=TPD52L2…	1	NA	1	1	NA	1	3	NA	3	4.97667	NA	4.97667	TRUE	FALSE	TRUE	cytosolic_extracts_INTS10_vs_INTS4	NA	NA	NA	NA	NA	locfdr(MLE) -> z -> fdrtool(qval) -> fdr	NA	NA	NA	cytosolic_extracts
593	PPP2R1A	P30153	Serine/threonine-protein phosphatase 2A 65 kDa regulatory subunit A alpha isoform OS=Homo sapiens GN=PPP2R1A PE=1 SV=4	2	1	1	1	1	1	7	7	5	6.02565	6.03116	6.02014	TRUE	TRUE	TRUE	cytosolic_extracts_INTS10_vs_INTS4	26.28	-0.424029	-1.02754	0.326468	0.799923	locfdr(MLE) -> z -> fdrtool(qval) -> fdr	FALSE	no hit	6.03116	cytosolic_extracts
613	EEF1A1|EEF1A1P5	P68104|Q5VTE0	Elongation factor 1-alpha 1 OS=Homo sapiens GN=EEF1A1 PE=1 SV=1|Putative elongation factor 1-alpha-like 3 OS=Homo sapiens GN=EEF1A1P5 PE=5 SV=1	2	1	1	1	1	1	20	20	6	7.70293	8.15467	7.25119	TRUE	TRUE	TRUE	cytosolic_extracts_INTS10_vs_INTS4	29.316	0.43685	0.921347	0.378946	0.822718	locfdr(MLE) -> z -> fdrtool(qval) -> fdr	FALSE	no hit	8.15467	cytosolic_extracts
633	P0847_INTS14	P0847_INTS14	NA	2	1	1	1	1	1	30	30	21	8.08944	8.30341	7.87548	TRUE	TRUE	TRUE	cytosolic_extracts_INTS10_vs_INTS4	29.836	1.9561	4.36068	3.12413e-05	0.000472171	locfdr(MLE) -> z -> fdrtool(qval) -> fdr	TRUE	hit	8.30341	cytosolic_extracts
653	RUVBL2	Q9Y230	RuvB-like 2 OS=Homo sapiens GN=RUVBL2 PE=1 SV=3	2	1	1	1	1	1	21	21	8	6.52343	6.91095	6.13591	TRUE	TRUE	TRUE	cytosolic_extracts_INTS10_vs_INTS4	27.6716	-0.134883	-0.372964	0.721719	0.898358	locfdr(MLE) -> z -> fdrtool(qval) -> fdr	FALSE	no hit	6.91095	cytosolic_extracts
673	TCP1	P17987	T-complex protein 1 subunit alpha OS=Homo sapiens GN=TCP1 PE=1 SV=1	2	1	1	1	1	1	15	15	4	6.05574	6.38284	5.72864	TRUE	TRUE	TRUE	cytosolic_extracts_INTS10_vs_INTS4	26.8841	0.2226	0.436321	0.676924	0.892356	locfdr(MLE) -> z -> fdrtool(qval) -> fdr	FALSE	no hit	6.38284	cytosolic_extracts
693	C7ORF26	Q96N11|Q96N11-2	Uncharacterized protein C7orf26 OS=Homo sapiens GN=C7orf26 PE=2 SV=1|Isoform 2 of Uncharacterized protein C7orf26 OS=Homo sapiens GN=C7orf26	2	1	1	1	1	1	3	3	3	6.18693	6.06303	6.31083	TRUE	TRUE	TRUE	cytosolic_extracts_INTS10_vs_INTS4	25.0999	2.77612	6.21708	2.90291e-09	6.30683e-08	locfdr(MLE) -> z -> fdrtool(qval) -> fdr	TRUE	hit	6.06303	cytosolic_extracts
713	ARHGAP1	Q07960	Rho GTPase-activating protein 1 OS=Homo sapiens GN=ARHGAP1 PE=1 SV=1	1	1	NA	1	1	NA	5	5	NA	5.92009	5.92009	NA	FALSE	TRUE	TRUE	cytosolic_extracts_INTS10_vs_INTS4	24.9102	-0.292281	-0.729288	0.486158	0.856192	locfdr(MLE) -> z -> fdrtool(qval) -> fdr	FALSE	no hit	5.92009	cytosolic_extracts
733	YTHDF2	A0A087WXZ3|Q9Y5A9	YTH domain-containing family protein 2 OS=Homo sapiens GN=YTHDF2 PE=1 SV=1|YTH domain-containing family protein 2 OS=Homo sapiens GN=YTHDF2 PE=1 SV=2	1	1	NA	1	1	NA	3	3	NA	5.64153	5.64153	NA	FALSE	TRUE	TRUE	cytosolic_extracts_INTS10_vs_INTS4	24.2973	-0.110693	-0.318201	0.76123	0.903123	locfdr(MLE) -> z -> fdrtool(qval) -> fdr	FALSE	no hit	5.64153	cytosolic_extracts
753	DRG1	Q9Y295	Developmentally-regulated GTP-binding protein 1 OS=Homo sapiens GN=DRG1 PE=1 SV=1	1	1	NA	1	1	NA	6	6	NA	6.06302	6.06302	NA	FALSE	TRUE	TRUE	cytosolic_extracts_INTS10_vs_INTS4	25.6091	-0.181923	-0.479455	0.647057	0.887944	locfdr(MLE) -> z -> fdrtool(qval) -> fdr	FALSE	no hit	6.06302	cytosolic_extracts
773	DYNC1LI1	E9PHI6|Q9Y6G9	Cytoplasmic dynein 1 light intermediate chain 1 OS=Homo sapiens GN=DYNC1LI1 PE=1 SV=1|Cytoplasmic dynein 1 light intermediate chain 1 OS=Homo sapiens GN=DYNC1LI1 PE=1 SV=3	1	1	NA	1	1	NA	4	4	NA	5.84146	5.84146	NA	FALSE	TRUE	TRUE	cytosolic_extracts_INTS10_vs_INTS4	24.177	0.0530623	0.0525141	0.960004	0.921609	locfdr(MLE) -> z -> fdrtool(qval) -> fdr	FALSE	no hit	5.84146	cytosolic_extracts
793	TUBG1|TUBG2	K7EIS0|K7EKE5|P23258|Q9NRH3	Tubulin gamma chain (Fragment) OS=Homo sapiens GN=TUBG1 PE=1 SV=1|Tubulin gamma-1 chain OS=Homo sapiens GN=TUBG1 PE=4 SV=1|Tubulin gamma-1 chain OS=Homo sapiens GN=TUBG1 PE=1 SV=2|Tubulin gamma-2 chain OS=Homo sapiens GN=TUBG2 PE=2 SV=1	1	1	NA	1	1	NA	2	2	NA	5.77938	5.77938	NA	FALSE	TRUE	TRUE	cytosolic_extracts_INTS10_vs_INTS4	21.8294	1.33783	2.96102	0.00468953	0.0558821	locfdr(MLE) -> z -> fdrtool(qval) -> fdr	FALSE	candidate	5.77938	cytosolic_extracts
813	HGS	I3L1P5|O14964|O14964-2	Hepatocyte growth factor-regulated tyrosine kinase substrate (Fragment) OS=Homo sapiens GN=HGS PE=1 SV=1|Hepatocyte growth factor-regulated tyrosine kinase substrate OS=Homo sapiens GN=HGS PE=1 SV=1|Isoform 2 of Hepatocyte growth factor-regulated tyrosine kinase substrate OS=Homo sapiens GN=HGS	1	1	NA	1	1	NA	2	2	NA	5.48934	5.48934	NA	FALSE	TRUE	TRUE	cytosolic_extracts_INTS10_vs_INTS4	22.0195	-0.356005	-0.873547	0.404172	0.831923	locfdr(MLE) -> z -> fdrtool(qval) -> fdr	FALSE	no hit	5.48934	cytosolic_extracts
833	COL4A3BP	Q9Y5P4|Q9Y5P4-2|Q9Y5P4-3	Collagen type IV alpha-3-binding protein OS=Homo sapiens GN=COL4A3BP PE=1 SV=1|Isoform 2 of Collagen type IV alpha-3-binding protein OS=Homo sapiens GN=COL4A3BP|Isoform 3 of Collagen type IV alpha-3-binding protein OS=Homo sapiens GN=COL4A3BP	1	1	NA	1	1	NA	3	3	NA	5.55761	5.55761	NA	FALSE	TRUE	TRUE	cytosolic_extracts_INTS10_vs_INTS4	23.3917	-0.181561	-0.478635	0.647619	0.888031	locfdr(MLE) -> z -> fdrtool(qval) -> fdr	FALSE	no hit	5.55761	cytosolic_extracts
853	FERMT2	H0YJ34|Q96AC1|Q96AC1-2|Q96AC1-3	Fermitin family homolog 2 (Fragment) OS=Homo sapiens GN=FERMT2 PE=1 SV=1|Fermitin family homolog 2 OS=Homo sapiens GN=FERMT2 PE=1 SV=1|Isoform 2 of Fermitin family homolog 2 OS=Homo sapiens GN=FERMT2|Isoform 3 of Fermitin family homolog 2 OS=Homo sapiens GN=FERMT2	1	1	NA	1	1	NA	6	6	NA	5.75003	5.75003	NA	FALSE	TRUE	TRUE	cytosolic_extracts_INTS10_vs_INTS4	24.3646	-0.0338772	-0.144303	0.890397	0.915996	locfdr(MLE) -> z -> fdrtool(qval) -> fdr	FALSE	no hit	5.75003	cytosolic_extracts
873	DYNC1I2	Q13409|Q13409-2|Q13409-3|Q13409-5|Q13409-6|Q13409-7	Cytoplasmic dynein 1 intermediate chain 2 OS=Homo sapiens GN=DYNC1I2 PE=1 SV=3|Isoform 2B of Cytoplasmic dynein 1 intermediate chain 2 OS=Homo sapiens GN=DYNC1I2|Isoform 2C of Cytoplasmic dynein 1 intermediate chain 2 OS=Homo sapiens GN=DYNC1I2|Isoform 2E of Cytoplasmic dynein 1 intermediate chain 2 OS=Homo sapiens GN=DYNC1I2|Isoform 2F of Cytoplasmic dynein 1 intermediate chain 2 OS=Homo sapiens…	1	1	NA	1	1	NA	2	2	NA	5.73091	5.73091	NA	FALSE	TRUE	TRUE	cytosolic_extracts_INTS10_vs_INTS4	22.932	-0.112338	-0.321925	0.758522	0.902811	locfdr(MLE) -> z -> fdrtool(qval) -> fdr	FALSE	no hit	5.73091	cytosolic_extracts
893	XPO5	Q9HAV4	Exportin-5 OS=Homo sapiens GN=XPO5 PE=1 SV=1	1	1	NA	1	1	NA	11	11	NA	5.98244	5.98244	NA	FALSE	TRUE	TRUE	cytosolic_extracts_INTS10_vs_INTS4	25.7753	-0.053921	-0.189679	0.856263	0.912939	locfdr(MLE) -> z -> fdrtool(qval) -> fdr	FALSE	no hit	5.98244	cytosolic_extracts
913	YKT6	O15498	Synaptobrevin homolog YKT6 OS=Homo sapiens GN=YKT6 PE=1 SV=1	1	1	NA	1	1	NA	3	3	NA	5.75178	5.75178	NA	FALSE	TRUE	TRUE	cytosolic_extracts_INTS10_vs_INTS4	24.0107	-0.299431	-0.745474	0.476533	0.853712	locfdr(MLE) -> z -> fdrtool(qval) -> fdr	FALSE	no hit	5.75178	cytosolic_extracts
933	NUDCD3	Q8IVD9	NudC domain-containing protein 3 OS=Homo sapiens GN=NUDCD3 PE=1 SV=3	1	1	NA	1	1	NA	3	3	NA	5.47014	5.47014	NA	FALSE	TRUE	TRUE	cytosolic_extracts_INTS10_vs_INTS4	23.3137	0.0991867	0.156932	0.880873	0.915165	locfdr(MLE) -> z -> fdrtool(qval) -> fdr	FALSE	no hit	5.47014	cytosolic_extracts
953	DSP	P15924	Desmoplakin OS=Homo sapiens GN=DSP PE=1 SV=3	1	1	NA	1	1	NA	29	29	NA	6.22985	6.22985	NA	FALSE	TRUE	TRUE	cytosolic_extracts_INTS10_vs_INTS4	29.3328	-3.34883	-7.64882	2.78888e-13	1.07717e-11	locfdr(MLE) -> z -> fdrtool(qval) -> fdr	TRUE	hit	6.22985	cytosolic_extracts
973	COPA	P53621|P53621-2	Coatomer subunit alpha OS=Homo sapiens GN=COPA PE=1 SV=2|Isoform 2 of Coatomer subunit alpha OS=Homo sapiens GN=COPA	1	1	NA	1	1	NA	12	12	NA	5.97421	5.97421	NA	FALSE	TRUE	TRUE	cytosolic_extracts_INTS10_vs_INTS4	25.6973	-0.381141	-0.930451	0.374254	0.820893	locfdr(MLE) -> z -> fdrtool(qval) -> fdr	FALSE	no hit	5.97421	cytosolic_extracts
993	DDX39B	A0A0G2JJZ9|Q13838|Q13838-2	Spliceosome RNA helicase DDX39B (Fragment) OS=Homo sapiens GN=DDX39B PE=1 SV=1|Spliceosome RNA helicase DDX39B OS=Homo sapiens GN=DDX39B PE=1 SV=1|Isoform 2 of Spliceosome RNA helicase DDX39B OS=Homo sapiens GN=DDX39B	1	1	NA	1	1	NA	3	3	NA	5.85935	5.85935	NA	FALSE	TRUE	TRUE	cytosolic_extracts_INTS10_vs_INTS4	24.5242	1.10288	2.42914	0.0203569	0.199551	locfdr(MLE) -> z -> fdrtool(qval) -> fdr	FALSE	candidate	5.85935	cytosolic_extracts
1013	DNAJA1	P31689	DnaJ homolog subfamily A member 1 OS=Homo sapiens GN=DNAJA1 PE=1 SV=2	1	1	NA	1	1	NA	13	13	NA	6.55792	6.55792	NA	FALSE	TRUE	TRUE	cytosolic_extracts_INTS10_vs_INTS4	26.6112	0.718317	1.55854	0.136664	0.625979	locfdr(MLE) -> z -> fdrtool(qval) -> fdr	FALSE	no hit	6.55792	cytosolic_extracts
1033	RAD50	E7ESD9|Q92878|Q92878-2	DNA repair protein RAD50 OS=Homo sapiens GN=RAD50 PE=1 SV=1|DNA repair protein RAD50 OS=Homo sapiens GN=RAD50 PE=1 SV=1|Isoform 2 of DNA repair protein RAD50 OS=Homo sapiens GN=RAD50	1	1	NA	1	1	NA	3	3	NA	5.2773	5.2773	NA	FALSE	TRUE	TRUE	cytosolic_extracts_INTS10_vs_INTS4	22.7892	-0.441579	-1.06727	0.308111	0.7905	locfdr(MLE) -> z -> fdrtool(qval) -> fdr	FALSE	no hit	5.2773	cytosolic_extracts
1053	GIGYF2	I1E4Y6|Q6Y7W6|Q6Y7W6-3|Q6Y7W6-4|Q6Y7W6-5	PERQ amino acid-rich with GYF domain-containing protein 2 OS=Homo sapiens GN=GIGYF2 PE=1 SV=1|PERQ amino acid-rich with GYF domain-containing protein 2 OS=Homo sapiens GN=GIGYF2 PE=1 SV=1|Isoform 2 of PERQ amino acid-rich with GYF domain-containing protein 2 OS=Homo sapiens GN=GIGYF2|Isoform 3 of PERQ amino acid-rich with GYF domain-containing protein 2 OS=Homo sapiens GN=GIGYF2|Isoform 4 of PERQ…	1	1	NA	1	1	NA	4	4	NA	5.4031	5.4031	NA	FALSE	TRUE	TRUE	cytosolic_extracts_INTS10_vs_INTS4	22.8493	0.375215	0.781816	0.455308	0.847929	locfdr(MLE) -> z -> fdrtool(qval) -> fdr	FALSE	no hit	5.4031	cytosolic_extracts
1073	MSH3	P20585	DNA mismatch repair protein Msh3 OS=Homo sapiens GN=MSH3 PE=1 SV=4	1	1	NA	1	1	NA	4	4	NA	5.53033	5.53033	NA	FALSE	TRUE	TRUE	cytosolic_extracts_INTS10_vs_INTS4	22.6677	0.18728	0.35636	0.733626	0.899843	locfdr(MLE) -> z -> fdrtool(qval) -> fdr	FALSE	no hit	5.53033	cytosolic_extracts
1093	COPG2	Q9UBF2|Q9UBF2-2	Coatomer subunit gamma-2 OS=Homo sapiens GN=COPG2 PE=1 SV=1|Isoform 2 of Coatomer subunit gamma-2 OS=Homo sapiens GN=COPG2	1	1	NA	1	1	NA	2	2	NA	5.47767	5.47767	NA	FALSE	TRUE	TRUE	cytosolic_extracts_INTS10_vs_INTS4	23.2848	-0.253754	-0.642069	0.539782	0.868601	locfdr(MLE) -> z -> fdrtool(qval) -> fdr	FALSE	no hit	5.47767	cytosolic_extracts
1113	NCAPG	Q9BPX3	Condensin complex subunit 3 OS=Homo sapiens GN=NCAPG PE=1 SV=1	1	1	NA	1	1	NA	2	2	NA	5.21352	5.21352	NA	FALSE	TRUE	TRUE	cytosolic_extracts_INTS10_vs_INTS4	22.9128	0.111715	0.185295	0.85955	0.913243	locfdr(MLE) -> z -> fdrtool(qval) -> fdr	FALSE	no hit	5.21352	cytosolic_extracts
1133	PSMC5	P62195|P62195-2	26S protease regulatory subunit 8 OS=Homo sapiens GN=PSMC5 PE=1 SV=1|Isoform 2 of 26S protease regulatory subunit 8 OS=Homo sapiens GN=PSMC5	1	1	NA	1	1	NA	5	5	NA	5.6997	5.6997	NA	FALSE	TRUE	TRUE	cytosolic_extracts_INTS10_vs_INTS4	24.2279	0.145139	0.260962	0.803202	0.907718	locfdr(MLE) -> z -> fdrtool(qval) -> fdr	FALSE	no hit	5.6997	cytosolic_extracts
1153	IPO5	H0Y8C6|O00410|O00410-2|O00410-3	Importin-5 (Fragment) OS=Homo sapiens GN=IPO5 PE=1 SV=1|Importin-5 OS=Homo sapiens GN=IPO5 PE=1 SV=4|Isoform 2 of Importin-5 OS=Homo sapiens GN=IPO5|Isoform 3 of Importin-5 OS=Homo sapiens GN=IPO5	1	1	NA	1	1	NA	4	4	NA	5.73453	5.73453	NA	FALSE	TRUE	TRUE	cytosolic_extracts_INTS10_vs_INTS4	24.1258	0.0857551	0.126525	0.903829	0.917141	locfdr(MLE) -> z -> fdrtool(qval) -> fdr	FALSE	no hit	5.73453	cytosolic_extracts
1173	WDR11	Q9BZH6	WD repeat-containing protein 11 OS=Homo sapiens GN=WDR11 PE=1 SV=1	1	1	NA	1	1	NA	5	5	NA	5.51255	5.51255	NA	FALSE	TRUE	TRUE	cytosolic_extracts_INTS10_vs_INTS4	24.0786	-0.275166	-0.690541	0.509618	0.861898	locfdr(MLE) -> z -> fdrtool(qval) -> fdr	FALSE	no hit	5.51255	cytosolic_extracts
1193	UBE2K	P61086	Ubiquitin-conjugating enzyme E2 K OS=Homo sapiens GN=UBE2K PE=1 SV=3	1	1	NA	1	1	NA	4	4	NA	5.79356	5.79356	NA	FALSE	TRUE	TRUE	cytosolic_extracts_INTS10_vs_INTS4	23.9836	-0.722644	-1.70356	0.103777	0.559645	locfdr(MLE) -> z -> fdrtool(qval) -> fdr	FALSE	no hit	5.79356	cytosolic_extracts
1213	UBE2M	P61081	NEDD8-conjugating enzyme Ubc12 OS=Homo sapiens GN=UBE2M PE=1 SV=1	1	1	NA	1	1	NA	7	7	NA	6.21011	6.21011	NA	FALSE	TRUE	TRUE	cytosolic_extracts_INTS10_vs_INTS4	26.3683	-0.559194	-1.33353	0.202856	0.712995	locfdr(MLE) -> z -> fdrtool(qval) -> fdr	FALSE	no hit	6.21011	cytosolic_extracts
1233	TLE3|TLE1|TLE4	A0A0D9SES8|F5H7D6|H0YKN8|H0YKT5|H0YL70|H0YNI7|H0YNT2|Q04724|Q04726|Q04726-2|Q04726-3|Q04726-4|Q04726-5|Q04726-6|Q04726-7|Q04727|Q04727-2|Q04727-3|Q04727-4|Q5T7A9	Transducin-like enhancer protein 3 OS=Homo sapiens GN=TLE3 PE=1 SV=1|Transducin-like enhancer protein 3 OS=Homo sapiens GN=TLE3 PE=1 SV=1|Transducin-like enhancer protein 3 OS=Homo sapiens GN=TLE3 PE=1 SV=1|Transducin-like enhancer protein 3 OS=Homo sapiens GN=TLE3 PE=1 SV=1|Transducin-like enhancer protein 3 OS=Homo sapiens GN=TLE3 PE=1 SV=1|Transducin-like enhancer protein 3 OS=Homo sapiens GN=…	1	1	NA	1	1	NA	3	3	NA	5.80814	5.80814	NA	FALSE	TRUE	TRUE	cytosolic_extracts_INTS10_vs_INTS4	23.9151	0.419861	0.882886	0.399166	0.830173	locfdr(MLE) -> z -> fdrtool(qval) -> fdr	FALSE	no hit	5.80814	cytosolic_extracts
1253	GPS1	A0A096LP07|A0A096LPJ3|A8K070|C9JFE4|Q13098|Q13098-5|Q13098-7	COP9 signalosome complex subunit 1 OS=Homo sapiens GN=GPS1 PE=1 SV=1|COP9 signalosome complex subunit 1 OS=Homo sapiens GN=GPS1 PE=1 SV=1|COP9 signalosome complex subunit 1 OS=Homo sapiens GN=GPS1 PE=1 SV=1|COP9 signalosome complex subunit 1 OS=Homo sapiens GN=GPS1 PE=1 SV=2|COP9 signalosome complex subunit 1 OS=Homo sapiens GN=GPS1 PE=1 SV=4|Isoform 4 of COP9 signalosome complex subunit 1 OS=Hom…	1	1	NA	1	1	NA	4	4	NA	5.63298	5.63298	NA	FALSE	TRUE	TRUE	cytosolic_extracts_INTS10_vs_INTS4	24.0547	-0.652261	-1.54422	0.140305	0.632115	locfdr(MLE) -> z -> fdrtool(qval) -> fdr	FALSE	no hit	5.63298	cytosolic_extracts
1273	POLR3A	O14802	DNA-directed RNA polymerase III subunit RPC1 OS=Homo sapiens GN=POLR3A PE=1 SV=2	1	1	NA	1	1	NA	2	2	NA	5.41041	5.41041	NA	FALSE	TRUE	TRUE	cytosolic_extracts_INTS10_vs_INTS4	24.242	-0.807492	-1.89564	0.0702584	0.462485	locfdr(MLE) -> z -> fdrtool(qval) -> fdr	FALSE	no hit	5.41041	cytosolic_extracts
1293	PRDX2	P32119	Peroxiredoxin-2 OS=Homo sapiens GN=PRDX2 PE=1 SV=5	1	1	NA	1	1	NA	2	2	NA	5.63836	5.63836	NA	FALSE	TRUE	TRUE	cytosolic_extracts_INTS10_vs_INTS4	24.4628	-2.82632	-6.46594	6.63122e-10	1.66003e-08	locfdr(MLE) -> z -> fdrtool(qval) -> fdr	TRUE	hit	5.63836	cytosolic_extracts
1313	RNASEH2A	O75792	Ribonuclease H2 subunit A OS=Homo sapiens GN=RNASEH2A PE=1 SV=2	1	1	NA	1	1	NA	4	4	NA	5.53787	5.53787	NA	FALSE	TRUE	TRUE	cytosolic_extracts_INTS10_vs_INTS4	23.5113	0.388702	0.812349	0.437895	0.842833	locfdr(MLE) -> z -> fdrtool(qval) -> fdr	FALSE	no hit	5.53787	cytosolic_extracts
1333	RPS11	M0QZC5|P62280	40S ribosomal protein S11 OS=Homo sapiens GN=RPS11 PE=1 SV=1|40S ribosomal protein S11 OS=Homo sapiens GN=RPS11 PE=1 SV=3	1	1	NA	1	1	NA	2	2	NA	5.68853	5.68853	NA	FALSE	TRUE	TRUE	cytosolic_extracts_INTS10_vs_INTS4	23.0136	-0.266355	-0.670595	0.521923	0.864713	locfdr(MLE) -> z -> fdrtool(qval) -> fdr	FALSE	no hit	5.68853	cytosolic_extracts
1353	PSMD13	H0YD73|J3KNQ3|Q9UNM6|Q9UNM6-2	26S proteasome non-ATPase regulatory subunit 13 (Fragment) OS=Homo sapiens GN=PSMD13 PE=1 SV=1|26S proteasome non-ATPase regulatory subunit 13 OS=Homo sapiens GN=PSMD13 PE=1 SV=1|26S proteasome non-ATPase regulatory subunit 13 OS=Homo sapiens GN=PSMD13 PE=1 SV=2|Isoform 2 of 26S proteasome non-ATPase regulatory subunit 13 OS=Homo sapiens GN=PSMD13	1	1	NA	1	1	NA	2	2	NA	5.45544	5.45544	NA	FALSE	TRUE	TRUE	cytosolic_extracts_INTS10_vs_INTS4	22.7846	-0.395523	-0.963011	0.357768	0.814174	locfdr(MLE) -> z -> fdrtool(qval) -> fdr	FALSE	no hit	5.45544	cytosolic_extracts
1373	SF3B3	Q15393	Splicing factor 3B subunit 3 OS=Homo sapiens GN=SF3B3 PE=1 SV=4	1	1	NA	1	1	NA	3	3	NA	5.59743	5.59743	NA	FALSE	TRUE	TRUE	cytosolic_extracts_INTS10_vs_INTS4	24.1768	0.863218	1.88658	0.0716109	0.467229	locfdr(MLE) -> z -> fdrtool(qval) -> fdr	FALSE	no hit	5.59743	cytosolic_extracts
1393	RPS6KB1	P23443|P23443-2|P23443-3|P23443-4|P23443-5	Ribosomal protein S6 kinase beta-1 OS=Homo sapiens GN=RPS6KB1 PE=1 SV=2|Isoform Alpha II of Ribosomal protein S6 kinase beta-1 OS=Homo sapiens GN=RPS6KB1|Isoform 2 of Ribosomal protein S6 kinase beta-1 OS=Homo sapiens GN=RPS6KB1|Isoform 3 of Ribosomal protein S6 kinase beta-1 OS=Homo sapiens GN=RPS6KB1|Isoform 4 of Ribosomal protein S6 kinase beta-1 OS=Homo sapiens GN=RPS6KB1	1	1	NA	1	1	NA	3	3	NA	5.53188	5.53188	NA	FALSE	TRUE	TRUE	cytosolic_extracts_INTS10_vs_INTS4	23.2954	0.448715	0.948207	0.365206	0.817267	locfdr(MLE) -> z -> fdrtool(qval) -> fdr	FALSE	no hit	5.53188	cytosolic_extracts
1413	USP9X	Q93008|Q93008-1	Probable ubiquitin carboxyl-terminal hydrolase FAF-X OS=Homo sapiens GN=USP9X PE=1 SV=3|Isoform 2 of Probable ubiquitin carboxyl-terminal hydrolase FAF-X OS=Homo sapiens GN=USP9X	1	1	NA	1	1	NA	5	5	NA	5.38438	5.38438	NA	FALSE	TRUE	TRUE	cytosolic_extracts_INTS10_vs_INTS4	24.6121	-0.447516	-1.08071	0.302059	0.787195	locfdr(MLE) -> z -> fdrtool(qval) -> fdr	FALSE	no hit	5.38438	cytosolic_extracts
1433	UBR4	Q5T4S7|Q5T4S7-2|Q5T4S7-3|Q5T4S7-4	E3 ubiquitin-protein ligase UBR4 OS=Homo sapiens GN=UBR4 PE=1 SV=1|Isoform 2 of E3 ubiquitin-protein ligase UBR4 OS=Homo sapiens GN=UBR4|Isoform 3 of E3 ubiquitin-protein ligase UBR4 OS=Homo sapiens GN=UBR4|Isoform 4 of E3 ubiquitin-protein ligase UBR4 OS=Homo sapiens GN=UBR4	1	1	NA	1	1	NA	5	5	NA	5.50886	5.50886	NA	FALSE	TRUE	TRUE	cytosolic_extracts_INTS10_vs_INTS4	24.5403	-0.192874	-0.504246	0.63014	0.885281	locfdr(MLE) -> z -> fdrtool(qval) -> fdr	FALSE	no hit	5.50886	cytosolic_extracts
1453	RRM1	E9PL69|P23921	Ribonucleoside-diphosphate reductase large subunit OS=Homo sapiens GN=RRM1 PE=1 SV=1|Ribonucleoside-diphosphate reductase large subunit OS=Homo sapiens GN=RRM1 PE=1 SV=1	1	1	NA	1	1	NA	2	2	NA	5.57508	5.57508	NA	FALSE	TRUE	TRUE	cytosolic_extracts_INTS10_vs_INTS4	22.9704	0.227016	0.446318	0.669954	0.891358	locfdr(MLE) -> z -> fdrtool(qval) -> fdr	FALSE	no hit	5.57508	cytosolic_extracts
1473	MATR3	A0A0R4J2E8|A8MXP9|P43243	Matrin-3 OS=Homo sapiens GN=MATR3 PE=1 SV=1|Matrin-3 OS=Homo sapiens GN=MATR3 PE=1 SV=1|Matrin-3 OS=Homo sapiens GN=MATR3 PE=1 SV=2	1	1	NA	1	1	NA	3	3	NA	5.44272	5.44272	NA	FALSE	TRUE	TRUE	cytosolic_extracts_INTS10_vs_INTS4	23.1871	-0.600023	-1.42597	0.173285	0.679704	locfdr(MLE) -> z -> fdrtool(qval) -> fdr	FALSE	no hit	5.44272	cytosolic_extracts
1493	MARS	P56192	Methionine--tRNA ligase, cytoplasmic OS=Homo sapiens GN=MARS PE=1 SV=2	1	1	NA	1	1	NA	2	2	NA	5.49821	5.49821	NA	FALSE	TRUE	TRUE	cytosolic_extracts_INTS10_vs_INTS4	22.4043	-0.656934	-1.5548	0.137608	0.627589	locfdr(MLE) -> z -> fdrtool(qval) -> fdr	FALSE	no hit	5.49821	cytosolic_extracts
1513	RNF219	Q5W0B1	RING finger protein 219 OS=Homo sapiens GN=RNF219 PE=1 SV=1	1	1	NA	1	1	NA	2	2	NA	5.39819	5.39819	NA	FALSE	TRUE	TRUE	cytosolic_extracts_INTS10_vs_INTS4	22.5277	0.094203	0.14565	0.88938	0.915908	locfdr(MLE) -> z -> fdrtool(qval) -> fdr	FALSE	no hit	5.39819	cytosolic_extracts
1533	PTPN23	Q9H3S7	Tyrosine-protein phosphatase non-receptor type 23 OS=Homo sapiens GN=PTPN23 PE=1 SV=1	1	1	NA	1	1	NA	3	3	NA	5.47069	5.47069	NA	FALSE	TRUE	TRUE	cytosolic_extracts_INTS10_vs_INTS4	23.887	-0.893029	-2.08928	0.0460254	0.360469	locfdr(MLE) -> z -> fdrtool(qval) -> fdr	FALSE	no hit	5.47069	cytosolic_extracts
1553	DDX6	P26196	Probable ATP-dependent RNA helicase DDX6 OS=Homo sapiens GN=DDX6 PE=1 SV=2	1	1	NA	1	1	NA	5	5	NA	5.82806	5.82806	NA	FALSE	TRUE	TRUE	cytosolic_extracts_INTS10_vs_INTS4	24.7855	0.0713933	0.0940125	0.928464	0.919162	locfdr(MLE) -> z -> fdrtool(qval) -> fdr	FALSE	no hit	5.82806	cytosolic_extracts
1573	OXSR1	O95747	Serine/threonine-protein kinase OSR1 OS=Homo sapiens GN=OXSR1 PE=1 SV=1	1	1	NA	1	1	NA	7	7	NA	6.01533	6.01533	NA	FALSE	TRUE	TRUE	cytosolic_extracts_INTS10_vs_INTS4	25.1145	0.224712	0.441102	0.673587	0.891881	locfdr(MLE) -> z -> fdrtool(qval) -> fdr	FALSE	no hit	6.01533	cytosolic_extracts
1593	RPA1	P27694	Replication protein A 70 kDa DNA-binding subunit OS=Homo sapiens GN=RPA1 PE=1 SV=2	1	1	NA	1	1	NA	11	11	NA	6.21655	6.21655	NA	FALSE	TRUE	TRUE	cytosolic_extracts_INTS10_vs_INTS4	26.5794	-0.262171	-0.661124	0.527818	0.866022	locfdr(MLE) -> z -> fdrtool(qval) -> fdr	FALSE	no hit	6.21655	cytosolic_extracts
1613	MAGED1	Q9Y5V3|Q9Y5V3-2	Melanoma-associated antigen D1 OS=Homo sapiens GN=MAGED1 PE=1 SV=3|Isoform 2 of Melanoma-associated antigen D1 OS=Homo sapiens GN=MAGED1	1	1	NA	1	1	NA	3	3	NA	5.70792	5.70792	NA	FALSE	TRUE	TRUE	cytosolic_extracts_INTS10_vs_INTS4	22.445	0.654208	1.41341	0.177101	0.684428	locfdr(MLE) -> z -> fdrtool(qval) -> fdr	FALSE	no hit	5.70792	cytosolic_extracts
1633	ANKHD1	Q8IWZ3|Q8IWZ3-4|Q8IWZ3-6	Ankyrin repeat and KH domain-containing protein 1 OS=Homo sapiens GN=ANKHD1 PE=1 SV=1|Isoform 4 of Ankyrin repeat and KH domain-containing protein 1 OS=Homo sapiens GN=ANKHD1|Isoform 6 of Ankyrin repeat and KH domain-containing protein 1 OS=Homo sapiens GN=ANKHD1	1	1	NA	1	1	NA	8	8	NA	5.58895	5.58895	NA	FALSE	TRUE	TRUE	cytosolic_extracts_INTS10_vs_INTS4	24.6096	0.0708635	0.0928133	0.929374	0.919234	locfdr(MLE) -> z -> fdrtool(qval) -> fdr	FALSE	no hit	5.58895	cytosolic_extracts
1653	EIF3B	P55884|P55884-2	Eukaryotic translation initiation factor 3 subunit B OS=Homo sapiens GN=EIF3B PE=1 SV=3|Isoform 2 of Eukaryotic translation initiation factor 3 subunit B OS=Homo sapiens GN=EIF3B	1	1	NA	1	1	NA	9	9	NA	5.74367	5.74367	NA	FALSE	TRUE	TRUE	cytosolic_extracts_INTS10_vs_INTS4	25.1206	0.0815874	0.11709	0.91097	0.917737	locfdr(MLE) -> z -> fdrtool(qval) -> fdr	FALSE	no hit	5.74367	cytosolic_extracts
1673	EEF2	P13639	Elongation factor 2 OS=Homo sapiens GN=EEF2 PE=1 SV=4	1	1	NA	1	1	NA	4	4	NA	5.69815	5.69815	NA	FALSE	TRUE	TRUE	cytosolic_extracts_INTS10_vs_INTS4	24.2521	-0.70959	-1.67401	0.109911	0.573747	locfdr(MLE) -> z -> fdrtool(qval) -> fdr	FALSE	no hit	5.69815	cytosolic_extracts
1693	AMOT	Q4VCS5	Angiomotin OS=Homo sapiens GN=AMOT PE=1 SV=1	1	1	NA	1	1	NA	8	8	NA	5.98159	5.98159	NA	FALSE	TRUE	TRUE	cytosolic_extracts_INTS10_vs_INTS4	25.1462	0.190576	0.363824	0.728266	0.89918	locfdr(MLE) -> z -> fdrtool(qval) -> fdr	FALSE	no hit	5.98159	cytosolic_extracts
1713	ARCN1	B0YIW6|P48444|P48444-2	Archain 1, isoform CRA_a OS=Homo sapiens GN=ARCN1 PE=1 SV=1|Coatomer subunit delta OS=Homo sapiens GN=ARCN1 PE=1 SV=1|Isoform 2 of Coatomer subunit delta OS=Homo sapiens GN=ARCN1	1	1	NA	1	1	NA	4	4	NA	5.5826	5.5826	NA	FALSE	TRUE	TRUE	cytosolic_extracts_INTS10_vs_INTS4	25.3074	-0.480511	-1.15541	0.269872	0.76771	locfdr(MLE) -> z -> fdrtool(qval) -> fdr	FALSE	no hit	5.5826	cytosolic_extracts
1733	RABGAP1	Q9Y3P9	Rab GTPase-activating protein 1 OS=Homo sapiens GN=RABGAP1 PE=1 SV=3	1	1	NA	1	1	NA	6	6	NA	5.75363	5.75363	NA	FALSE	TRUE	TRUE	cytosolic_extracts_INTS10_vs_INTS4	24.6103	0.141217	0.252083	0.809767	0.908398	locfdr(MLE) -> z -> fdrtool(qval) -> fdr	FALSE	no hit	5.75363	cytosolic_extracts
1753	PDCD6IP	Q8WUM4	Programmed cell death 6-interacting protein OS=Homo sapiens GN=PDCD6IP PE=1 SV=1	1	1	NA	1	1	NA	15	15	NA	6.07871	6.07871	NA	FALSE	TRUE	TRUE	cytosolic_extracts_INTS10_vs_INTS4	26.8571	0.220374	0.431281	0.680448	0.892854	locfdr(MLE) -> z -> fdrtool(qval) -> fdr	FALSE	no hit	6.07871	cytosolic_extracts
1773	AP2M1	A0A087WY71|E9PFW3|Q96CW1|Q96CW1-2	AP-2 complex subunit mu OS=Homo sapiens GN=AP2M1 PE=1 SV=1|AP-2 complex subunit mu OS=Homo sapiens GN=AP2M1 PE=1 SV=1|AP-2 complex subunit mu OS=Homo sapiens GN=AP2M1 PE=1 SV=2|Isoform 2 of AP-2 complex subunit mu OS=Homo sapiens GN=AP2M1	1	1	NA	1	1	NA	2	2	NA	5.42123	5.42123	NA	FALSE	TRUE	TRUE	cytosolic_extracts_INTS10_vs_INTS4	22.9206	-0.33726	-0.831112	0.427388	0.839589	locfdr(MLE) -> z -> fdrtool(qval) -> fdr	FALSE	no hit	5.42123	cytosolic_extracts
1793	RAB11B	Q15907	Ras-related protein Rab-11B OS=Homo sapiens GN=RAB11B PE=1 SV=4	1	1	NA	1	1	NA	10	10	NA	6.83263	6.83263	NA	FALSE	TRUE	TRUE	cytosolic_extracts_INTS10_vs_INTS4	26.3704	-0.0930866	-0.278343	0.79039	0.906362	locfdr(MLE) -> z -> fdrtool(qval) -> fdr	FALSE	no hit	6.83263	cytosolic_extracts
1813	SF3B2	A0A087WZZ5|E9PPJ0|Q13435	Splicing factor 3B subunit 2 OS=Homo sapiens GN=SF3B2 PE=1 SV=1|Splicing factor 3B subunit 2 OS=Homo sapiens GN=SF3B2 PE=1 SV=1|Splicing factor 3B subunit 2 OS=Homo sapiens GN=SF3B2 PE=1 SV=2	1	1	NA	1	1	NA	3	3	NA	5.70826	5.70826	NA	FALSE	TRUE	TRUE	cytosolic_extracts_INTS10_vs_INTS4	23.9127	0.332843	0.685893	0.512472	0.862561	locfdr(MLE) -> z -> fdrtool(qval) -> fdr	FALSE	no hit	5.70826	cytosolic_extracts
1833	AP2A2|AP2A1	A0A0G2JQM1|A0A0G2JS82|O94973|O94973-2|O94973-3|O95782|O95782-2	AP-2 complex subunit alpha-2 (Fragment) OS=Homo sapiens GN=AP2A2 PE=1 SV=1|AP-2 complex subunit alpha-2 (Fragment) OS=Homo sapiens GN=AP2A2 PE=1 SV=1|AP-2 complex subunit alpha-2 OS=Homo sapiens GN=AP2A2 PE=1 SV=2|Isoform 2 of AP-2 complex subunit alpha-2 OS=Homo sapiens GN=AP2A2|Isoform 3 of AP-2 complex subunit alpha-2 OS=Homo sapiens GN=AP2A2|AP-2 complex subunit alpha-1 OS=Homo sapiens GN=AP2…	1	1	NA	1	1	NA	2	2	NA	5.38205	5.38205	NA	FALSE	TRUE	TRUE	cytosolic_extracts_INTS10_vs_INTS4	22.6857	-0.17077	-0.454207	0.664474	0.89056	locfdr(MLE) -> z -> fdrtool(qval) -> fdr	FALSE	no hit	5.38205	cytosolic_extracts
1853	TTC5	Q8N0Z6	Tetratricopeptide repeat protein 5 OS=Homo sapiens GN=TTC5 PE=1 SV=2	1	1	NA	1	1	NA	2	2	NA	5.47372	5.47372	NA	FALSE	TRUE	TRUE	cytosolic_extracts_INTS10_vs_INTS4	22.258	0.0045847	-0.0572313	0.956415	0.921338	locfdr(MLE) -> z -> fdrtool(qval) -> fdr	FALSE	no hit	5.47372	cytosolic_extracts
1873	EIF4A3	P38919	Eukaryotic initiation factor 4A-III OS=Homo sapiens GN=EIF4A3 PE=1 SV=4	1	1	NA	1	1	NA	5	5	NA	5.91896	5.91896	NA	FALSE	TRUE	TRUE	cytosolic_extracts_INTS10_vs_INTS4	25.3962	1.10165	2.42634	0.0205018	0.200687	locfdr(MLE) -> z -> fdrtool(qval) -> fdr	FALSE	no hit	5.91896	cytosolic_extracts
1893	EIF3D	O15371|O15371-2|O15371-3	Eukaryotic translation initiation factor 3 subunit D OS=Homo sapiens GN=EIF3D PE=1 SV=1|Isoform 2 of Eukaryotic translation initiation factor 3 subunit D OS=Homo sapiens GN=EIF3D|Isoform 3 of Eukaryotic translation initiation factor 3 subunit D OS=Homo sapiens GN=EIF3D	1	1	NA	1	1	NA	2	2	NA	5.58346	5.58346	NA	FALSE	TRUE	TRUE	cytosolic_extracts_INTS10_vs_INTS4	23.973	-0.00830405	-0.0864093	0.934236	0.919621	locfdr(MLE) -> z -> fdrtool(qval) -> fdr	FALSE	no hit	5.58346	cytosolic_extracts
1913	HNRNPM	M0R019|M0R2T0|P52272|P52272-2	Heterogeneous nuclear ribonucleoprotein M (Fragment) OS=Homo sapiens GN=HNRNPM PE=1 SV=7|Heterogeneous nuclear ribonucleoprotein M (Fragment) OS=Homo sapiens GN=HNRNPM PE=1 SV=1|Heterogeneous nuclear ribonucleoprotein M OS=Homo sapiens GN=HNRNPM PE=1 SV=3|Isoform 2 of Heterogeneous nuclear ribonucleoprotein M OS=Homo sapiens GN=HNRNPM	1	1	NA	1	1	NA	5	5	NA	5.85881	5.85881	NA	FALSE	TRUE	TRUE	cytosolic_extracts_INTS10_vs_INTS4	24.9356	-0.15772	-0.424663	0.685087	0.893502	locfdr(MLE) -> z -> fdrtool(qval) -> fdr	FALSE	no hit	5.85881	cytosolic_extracts
1933	ARG1	P05089|P05089-2|P05089-3	Arginase-1 OS=Homo sapiens GN=ARG1 PE=1 SV=2|Isoform 2 of Arginase-1 OS=Homo sapiens GN=ARG1|Isoform 3 of Arginase-1 OS=Homo sapiens GN=ARG1	1	1	NA	1	1	NA	2	2	NA	6.00076	6.00076	NA	FALSE	TRUE	TRUE	cytosolic_extracts_INTS10_vs_INTS4	24.6028	-3.10709	-7.10156	1.18829e-11	3.75517e-10	locfdr(MLE) -> z -> fdrtool(qval) -> fdr	TRUE	hit	6.00076	cytosolic_extracts
1953	VPS51	Q9UID3|Q9UID3-2	Vacuolar protein sorting-associated protein 51 homolog OS=Homo sapiens GN=VPS51 PE=1 SV=2|Isoform 2 of Vacuolar protein sorting-associated protein 51 homolog OS=Homo sapiens GN=VPS51	1	1	NA	1	1	NA	2	2	NA	6.12583	6.12583	NA	FALSE	TRUE	TRUE	cytosolic_extracts_INTS10_vs_INTS4	24.0633	0.613214	1.32061	0.207268	0.717378	locfdr(MLE) -> z -> fdrtool(qval) -> fdr	FALSE	no hit	6.12583	cytosolic_extracts
1973	RRM2	C9JXC1|P31350|P31350-2	Ribonucleoside-diphosphate reductase subunit M2 (Fragment) OS=Homo sapiens GN=RRM2 PE=1 SV=1|Ribonucleoside-diphosphate reductase subunit M2 OS=Homo sapiens GN=RRM2 PE=1 SV=1|Isoform 2 of Ribonucleoside-diphosphate reductase subunit M2 OS=Homo sapiens GN=RRM2	1	1	NA	1	1	NA	2	2	NA	5.36621	5.36621	NA	FALSE	TRUE	TRUE	cytosolic_extracts_INTS10_vs_INTS4	22.9104	0.244809	0.486599	0.642163	0.887187	locfdr(MLE) -> z -> fdrtool(qval) -> fdr	FALSE	no hit	5.36621	cytosolic_extracts
1993	AKAP8L	Q9ULX6|Q9ULX6-2	A-kinase anchor protein 8-like OS=Homo sapiens GN=AKAP8L PE=1 SV=3|Isoform 2 of A-kinase anchor protein 8-like OS=Homo sapiens GN=AKAP8L	1	1	NA	1	1	NA	4	4	NA	6.09119	6.09119	NA	FALSE	TRUE	TRUE	cytosolic_extracts_INTS10_vs_INTS4	24.9689	0.306464	0.626174	0.549864	0.870699	locfdr(MLE) -> z -> fdrtool(qval) -> fdr	FALSE	no hit	6.09119	cytosolic_extracts
2013	HTT	P42858	Huntingtin OS=Homo sapiens GN=HTT PE=1 SV=2	1	1	NA	1	1	NA	5	5	NA	5.48217	5.48217	NA	FALSE	TRUE	TRUE	cytosolic_extracts_INTS10_vs_INTS4	24.5724	0.243671	0.484022	0.643926	0.887461	locfdr(MLE) -> z -> fdrtool(qval) -> fdr	FALSE	no hit	5.48217	cytosolic_extracts
2033	PSMD3	O43242|O43242-2	26S proteasome non-ATPase regulatory subunit 3 OS=Homo sapiens GN=PSMD3 PE=1 SV=2|Isoform 2 of 26S proteasome non-ATPase regulatory subunit 3 OS=Homo sapiens GN=PSMD3	1	1	NA	1	1	NA	3	3	NA	5.52037	5.52037	NA	FALSE	TRUE	TRUE	cytosolic_extracts_INTS10_vs_INTS4	23.1448	-0.100258	-0.294579	0.778474	0.905065	locfdr(MLE) -> z -> fdrtool(qval) -> fdr	FALSE	no hit	5.52037	cytosolic_extracts
2053	BIRC6	Q9NR09	Baculoviral IAP repeat-containing protein 6 OS=Homo sapiens GN=BIRC6 PE=1 SV=2	1	1	NA	1	1	NA	2	2	NA	5.39475	5.39475	NA	FALSE	TRUE	TRUE	cytosolic_extracts_INTS10_vs_INTS4	22.8433	-0.809271	-1.89967	0.0696643	0.460375	locfdr(MLE) -> z -> fdrtool(qval) -> fdr	FALSE	no hit	5.39475	cytosolic_extracts
2073	ARL1	F8VYN9|P40616|P40616-2	ADP-ribosylation factor-like protein 1 OS=Homo sapiens GN=ARL1 PE=1 SV=1|ADP-ribosylation factor-like protein 1 OS=Homo sapiens GN=ARL1 PE=1 SV=1|Isoform 2 of ADP-ribosylation factor-like protein 1 OS=Homo sapiens GN=ARL1	1	1	NA	1	1	NA	2	2	NA	5.73219	5.73219	NA	FALSE	TRUE	TRUE	cytosolic_extracts_INTS10_vs_INTS4	23.2082	0.641768	1.38525	0.185888	0.694793	locfdr(MLE) -> z -> fdrtool(qval) -> fdr	FALSE	no hit	5.73219	cytosolic_extracts
2093	EIF3L	B0QY89|Q9Y262|Q9Y262-2	Eukaryotic translation initiation factor 3 subunit L OS=Homo sapiens GN=EIF3L PE=1 SV=1|Eukaryotic translation initiation factor 3 subunit L OS=Homo sapiens GN=EIF3L PE=1 SV=1|Isoform 2 of Eukaryotic translation initiation factor 3 subunit L OS=Homo sapiens GN=EIF3L	1	1	NA	1	1	NA	3	3	NA	5.58176	5.58176	NA	FALSE	TRUE	TRUE	cytosolic_extracts_INTS10_vs_INTS4	24.6404	-0.253692	-0.641928	0.539871	0.86862	locfdr(MLE) -> z -> fdrtool(qval) -> fdr	FALSE	no hit	5.58176	cytosolic_extracts
2113	SNX2	O60749|O60749-2	Sorting nexin-2 OS=Homo sapiens GN=SNX2 PE=1 SV=2|Isoform 2 of Sorting nexin-2 OS=Homo sapiens GN=SNX2	1	1	NA	1	1	NA	9	9	NA	6.19484	6.19484	NA	FALSE	TRUE	TRUE	cytosolic_extracts_INTS10_vs_INTS4	25.9692	-0.265311	-0.668232	0.523391	0.865041	locfdr(MLE) -> z -> fdrtool(qval) -> fdr	FALSE	no hit	6.19484	cytosolic_extracts
2133	KPNA4	O00629	Importin subunit alpha-3 OS=Homo sapiens GN=KPNA4 PE=1 SV=1	1	1	NA	1	1	NA	2	2	NA	5.89337	5.89337	NA	FALSE	TRUE	TRUE	cytosolic_extracts_INTS10_vs_INTS4	24.7768	0.725327	1.57441	0.132714	0.619088	locfdr(MLE) -> z -> fdrtool(qval) -> fdr	FALSE	no hit	5.89337	cytosolic_extracts
2153	CDK2	G3V5T9|P24941|P24941-2	Cyclin-dependent kinase 2 OS=Homo sapiens GN=CDK2 PE=1 SV=1|Cyclin-dependent kinase 2 OS=Homo sapiens GN=CDK2 PE=1 SV=2|Isoform 2 of Cyclin-dependent kinase 2 OS=Homo sapiens GN=CDK2	1	1	NA	1	1	NA	4	4	NA	5.67559	5.67559	NA	FALSE	TRUE	TRUE	cytosolic_extracts_INTS10_vs_INTS4	24.1569	0.548176	1.17337	0.262497	0.762732	locfdr(MLE) -> z -> fdrtool(qval) -> fdr	FALSE	no hit	5.67559	cytosolic_extracts
2173	GAPVD1	F8W9S7|Q14C86|Q14C86-2|Q14C86-3|Q14C86-4|Q14C86-5|Q14C86-6	GTPase-activating protein and VPS9 domain-containing protein 1 OS=Homo sapiens GN=GAPVD1 PE=1 SV=1|GTPase-activating protein and VPS9 domain-containing protein 1 OS=Homo sapiens GN=GAPVD1 PE=1 SV=2|Isoform 2 of GTPase-activating protein and VPS9 domain-containing protein 1 OS=Homo sapiens GN=GAPVD1|Isoform 3 of GTPase-activating protein and VPS9 domain-containing protein 1 OS=Homo sapiens GN=GAPV…	1	1	NA	1	1	NA	9	9	NA	5.79453	5.79453	NA	FALSE	TRUE	TRUE	cytosolic_extracts_INTS10_vs_INTS4	26.821	-2.47194	-5.66367	6.35478e-08	1.21145e-06	locfdr(MLE) -> z -> fdrtool(qval) -> fdr	TRUE	hit	5.79453	cytosolic_extracts
2193	ETF1	P62495	Eukaryotic peptide chain release factor subunit 1 OS=Homo sapiens GN=ETF1 PE=1 SV=3	1	1	NA	1	1	NA	4	4	NA	5.83527	5.83527	NA	FALSE	TRUE	TRUE	cytosolic_extracts_INTS10_vs_INTS4	24.3575	-0.0542786	-0.190488	0.855656	0.912882	locfdr(MLE) -> z -> fdrtool(qval) -> fdr	FALSE	no hit	5.83527	cytosolic_extracts
2213	EIF3CL|EIF3C	B5ME19|Q99613|Q99613-2	Eukaryotic translation initiation factor 3 subunit C-like protein OS=Homo sapiens GN=EIF3CL PE=3 SV=1|Eukaryotic translation initiation factor 3 subunit C OS=Homo sapiens GN=EIF3C PE=1 SV=1|Isoform 2 of Eukaryotic translation initiation factor 3 subunit C OS=Homo sapiens GN=EIF3C	1	1	NA	1	1	NA	3	3	NA	5.39224	5.39224	NA	FALSE	TRUE	TRUE	cytosolic_extracts_INTS10_vs_INTS4	23.0444	-0.979556	-2.28517	0.0290934	0.262695	locfdr(MLE) -> z -> fdrtool(qval) -> fdr	FALSE	no hit	5.39224	cytosolic_extracts
2233	GCN1	Q92616	eIF-2-alpha kinase activator GCN1 OS=Homo sapiens GN=GCN1 PE=1 SV=6	1	1	NA	1	1	NA	21	21	NA	5.96895	5.96895	NA	FALSE	TRUE	TRUE	cytosolic_extracts_INTS10_vs_INTS4	26.6049	-0.15638	-0.42163	0.687216	0.893797	locfdr(MLE) -> z -> fdrtool(qval) -> fdr	FALSE	no hit	5.96895	cytosolic_extracts
2253	PSMC1	P62191|P62191-2	26S protease regulatory subunit 4 OS=Homo sapiens GN=PSMC1 PE=1 SV=1|Isoform 2 of 26S protease regulatory subunit 4 OS=Homo sapiens GN=PSMC1	1	1	NA	1	1	NA	2	2	NA	5.67785	5.67785	NA	FALSE	TRUE	TRUE	cytosolic_extracts_INTS10_vs_INTS4	22.7379	-0.606859	-1.44144	0.168666	0.673795	locfdr(MLE) -> z -> fdrtool(qval) -> fdr	FALSE	no hit	5.67785	cytosolic_extracts
2273	CTTN	Q14247|Q14247-2|Q14247-3	Src substrate cortactin OS=Homo sapiens GN=CTTN PE=1 SV=2|Isoform 2 of Src substrate cortactin OS=Homo sapiens GN=CTTN|Isoform 3 of Src substrate cortactin OS=Homo sapiens GN=CTTN	1	1	NA	1	1	NA	3	3	NA	5.39417	5.39417	NA	FALSE	TRUE	TRUE	cytosolic_extracts_INTS10_vs_INTS4	23.8458	-0.756703	-1.78066	0.0890476	0.521649	locfdr(MLE) -> z -> fdrtool(qval) -> fdr	FALSE	no hit	5.39417	cytosolic_extracts
2293	JUP	P14923	Junction plakoglobin OS=Homo sapiens GN=JUP PE=1 SV=3	1	1	NA	1	1	NA	6	6	NA	5.64985	5.64985	NA	FALSE	TRUE	TRUE	cytosolic_extracts_INTS10_vs_INTS4	25.5712	-2.76169	-6.31963	1.59034e-09	3.68551e-08	locfdr(MLE) -> z -> fdrtool(qval) -> fdr	TRUE	hit	5.64985	cytosolic_extracts
2313	DARS	P14868|P14868-2	Aspartate--tRNA ligase, cytoplasmic OS=Homo sapiens GN=DARS PE=1 SV=2|Isoform 2 of Aspartate--tRNA ligase, cytoplasmic OS=Homo sapiens GN=DARS	1	1	NA	1	1	NA	4	4	NA	5.43863	5.43863	NA	FALSE	TRUE	TRUE	cytosolic_extracts_INTS10_vs_INTS4	23.4514	0.0739866	0.0998835	0.92401	0.918804	locfdr(MLE) -> z -> fdrtool(qval) -> fdr	FALSE	no hit	5.43863	cytosolic_extracts
2333	CLTC	A0A087WVQ6|Q00610|Q00610-2	Clathrin heavy chain OS=Homo sapiens GN=CLTC PE=1 SV=1|Clathrin heavy chain 1 OS=Homo sapiens GN=CLTC PE=1 SV=5|Isoform 2 of Clathrin heavy chain 1 OS=Homo sapiens GN=CLTC	1	1	NA	1	1	NA	7	7	NA	5.5893	5.5893	NA	FALSE	TRUE	TRUE	cytosolic_extracts_INTS10_vs_INTS4	25.5248	-0.238029	-0.606468	0.56249	0.873233	locfdr(MLE) -> z -> fdrtool(qval) -> fdr	FALSE	no hit	5.5893	cytosolic_extracts
2353	ARHGEF2	Q92974|Q92974-2|Q92974-3|V9GYM8	Rho guanine nucleotide exchange factor 2 OS=Homo sapiens GN=ARHGEF2 PE=1 SV=4|Isoform 2 of Rho guanine nucleotide exchange factor 2 OS=Homo sapiens GN=ARHGEF2|Isoform 3 of Rho guanine nucleotide exchange factor 2 OS=Homo sapiens GN=ARHGEF2|Rho guanine nucleotide exchange factor 2 OS=Homo sapiens GN=ARHGEF2 PE=1 SV=1	1	1	NA	1	1	NA	6	6	NA	5.92298	5.92298	NA	FALSE	TRUE	TRUE	cytosolic_extracts_INTS10_vs_INTS4	24.1515	-0.0317971	-0.139594	0.893952	0.916302	locfdr(MLE) -> z -> fdrtool(qval) -> fdr	FALSE	no hit	5.92298	cytosolic_extracts
2373	HNRNPF	P52597	Heterogeneous nuclear ribonucleoprotein F OS=Homo sapiens GN=HNRNPF PE=1 SV=3	1	1	NA	1	1	NA	3	3	NA	5.86685	5.86685	NA	FALSE	TRUE	TRUE	cytosolic_extracts_INTS10_vs_INTS4	24.8835	0.0220327	-0.0177318	0.98649	0.923553	locfdr(MLE) -> z -> fdrtool(qval) -> fdr	FALSE	no hit	5.86685	cytosolic_extracts
2393	SYMPK	Q92797	Symplekin OS=Homo sapiens GN=SYMPK PE=1 SV=2	1	1	NA	1	1	NA	2	2	NA	5.3821	5.3821	NA	FALSE	TRUE	TRUE	cytosolic_extracts_INTS10_vs_INTS4	22.1113	-0.190027	-0.4978	0.634521	0.885983	locfdr(MLE) -> z -> fdrtool(qval) -> fdr	FALSE	no hit	5.3821	cytosolic_extracts
2413	MYL6	F8W1R7|G3V1V0|P60660|P60660-2	Myosin light polypeptide 6 OS=Homo sapiens GN=MYL6 PE=1 SV=1|Myosin light polypeptide 6 OS=Homo sapiens GN=MYL6 PE=1 SV=1|Myosin light polypeptide 6 OS=Homo sapiens GN=MYL6 PE=1 SV=2|Isoform Smooth muscle of Myosin light polypeptide 6 OS=Homo sapiens GN=MYL6	1	1	NA	1	1	NA	2	2	NA	5.46889	5.46889	NA	FALSE	TRUE	TRUE	cytosolic_extracts_INTS10_vs_INTS4	22.3116	-0.0745585	-0.236399	0.821397	0.909577	locfdr(MLE) -> z -> fdrtool(qval) -> fdr	FALSE	no hit	5.46889	cytosolic_extracts
2433	I3L4J1|VPS4A	I3L4J1|Q9UN37	Uncharacterized protein (Fragment) OS=Homo sapiens PE=1 SV=3|Vacuolar protein sorting-associated protein 4A OS=Homo sapiens GN=VPS4A PE=1 SV=1	1	1	NA	1	1	NA	4	4	NA	5.81654	5.81654	NA	FALSE	TRUE	TRUE	cytosolic_extracts_INTS10_vs_INTS4	24.4034	0.891833	1.95136	0.0623996	0.433162	locfdr(MLE) -> z -> fdrtool(qval) -> fdr	FALSE	no hit	5.81654	cytosolic_extracts
2453	ARF4	C9JPM4|P18085	ADP-ribosylation factor 4 (Fragment) OS=Homo sapiens GN=ARF4 PE=1 SV=1|ADP-ribosylation factor 4 OS=Homo sapiens GN=ARF4 PE=1 SV=3	1	1	NA	1	1	NA	2	2	NA	5.68073	5.68073	NA	FALSE	TRUE	TRUE	cytosolic_extracts_INTS10_vs_INTS4	23.071	-0.210504	-0.544157	0.603313	0.880788	locfdr(MLE) -> z -> fdrtool(qval) -> fdr	FALSE	no hit	5.68073	cytosolic_extracts
2473	KPNA6	O60684	Importin subunit alpha-7 OS=Homo sapiens GN=KPNA6 PE=1 SV=1	1	1	NA	1	1	NA	3	3	NA	5.60533	5.60533	NA	FALSE	TRUE	TRUE	cytosolic_extracts_INTS10_vs_INTS4	23.5473	0.432045	0.91047	0.3846	0.824868	locfdr(MLE) -> z -> fdrtool(qval) -> fdr	FALSE	no hit	5.60533	cytosolic_extracts
2493	SULT1A4|SULT1A3|SULT1A1	A0A0A6YYL2|P0DMM9|P0DMM9-3|P0DMN0|P50225	Sulfotransferase OS=Homo sapiens GN=SULT1A4 PE=1 SV=1|Sulfotransferase 1A3 OS=Homo sapiens GN=SULT1A3 PE=1 SV=1|Isoform 3 of Sulfotransferase 1A3 OS=Homo sapiens GN=SULT1A3|Sulfotransferase 1A4 OS=Homo sapiens GN=SULT1A4 PE=1 SV=1|Sulfotransferase 1A1 OS=Homo sapiens GN=SULT1A1 PE=1 SV=3	1	1	NA	1	1	NA	3	3	NA	6.30933	6.30933	NA	FALSE	TRUE	TRUE	cytosolic_extracts_INTS10_vs_INTS4	25.3314	0.449139	0.949169	0.36472	0.817068	locfdr(MLE) -> z -> fdrtool(qval) -> fdr	FALSE	no hit	6.30933	cytosolic_extracts
2513	ACSL4	O60488|O60488-2	Long-chain-fatty-acid--CoA ligase 4 OS=Homo sapiens GN=ACSL4 PE=1 SV=2|Isoform Short of Long-chain-fatty-acid--CoA ligase 4 OS=Homo sapiens GN=ACSL4	1	1	NA	1	1	NA	6	6	NA	5.82812	5.82812	NA	FALSE	TRUE	TRUE	cytosolic_extracts_INTS10_vs_INTS4	25.1702	-0.0597972	-0.202981	0.846304	0.912004	locfdr(MLE) -> z -> fdrtool(qval) -> fdr	FALSE	no hit	5.82812	cytosolic_extracts
2533	NCAPG2	Q86XI2|Q86XI2-2	Condensin-2 complex subunit G2 OS=Homo sapiens GN=NCAPG2 PE=1 SV=1|Isoform 2 of Condensin-2 complex subunit G2 OS=Homo sapiens GN=NCAPG2	1	1	NA	1	1	NA	2	2	NA	5.46438	5.46438	NA	FALSE	TRUE	TRUE	cytosolic_extracts_INTS10_vs_INTS4	23.5151	-0.840638	-1.97068	0.0598499	0.422948	locfdr(MLE) -> z -> fdrtool(qval) -> fdr	FALSE	no hit	5.46438	cytosolic_extracts
2553	UBE2N|UBE2NL	P61088|Q5JXB2	Ubiquitin-conjugating enzyme E2 N OS=Homo sapiens GN=UBE2N PE=1 SV=1|Putative ubiquitin-conjugating enzyme E2 N-like OS=Homo sapiens GN=UBE2NL PE=1 SV=1	1	1	NA	1	1	NA	2	2	NA	5.93467	5.93467	NA	FALSE	TRUE	TRUE	cytosolic_extracts_INTS10_vs_INTS4	23.1056	-0.917163	-2.14392	0.0406253	0.332227	locfdr(MLE) -> z -> fdrtool(qval) -> fdr	FALSE	no hit	5.93467	cytosolic_extracts
2573	DCTN2	F8VW18|F8W1I6|Q13561|Q13561-2|Q13561-3	Dynactin subunit 2 (Fragment) OS=Homo sapiens GN=DCTN2 PE=1 SV=1|Dynactin subunit 2 OS=Homo sapiens GN=DCTN2 PE=1 SV=1|Dynactin subunit 2 OS=Homo sapiens GN=DCTN2 PE=1 SV=4|Isoform 2 of Dynactin subunit 2 OS=Homo sapiens GN=DCTN2|Isoform 3 of Dynactin subunit 2 OS=Homo sapiens GN=DCTN2	1	1	NA	1	1	NA	3	3	NA	5.43162	5.43162	NA	FALSE	TRUE	TRUE	cytosolic_extracts_INTS10_vs_INTS4	23.8044	-0.0314563	-0.138822	0.894535	0.916352	locfdr(MLE) -> z -> fdrtool(qval) -> fdr	FALSE	no hit	5.43162	cytosolic_extracts
2593	FEN1	P39748	Flap endonuclease 1 OS=Homo sapiens GN=FEN1 PE=1 SV=1	1	1	NA	1	1	NA	4	4	NA	5.57444	5.57444	NA	FALSE	TRUE	TRUE	cytosolic_extracts_INTS10_vs_INTS4	23.9901	-0.384552	-0.938173	0.370302	0.819327	locfdr(MLE) -> z -> fdrtool(qval) -> fdr	FALSE	no hit	5.57444	cytosolic_extracts
2613	CDC42EP1	Q00587|Q00587-2	Cdc42 effector protein 1 OS=Homo sapiens GN=CDC42EP1 PE=1 SV=1|Isoform 2 of Cdc42 effector protein 1 OS=Homo sapiens GN=CDC42EP1	1	1	NA	1	1	NA	2	2	NA	5.56828	5.56828	NA	FALSE	TRUE	TRUE	cytosolic_extracts_INTS10_vs_INTS4	23.055	0.252549	0.50412	0.630226	0.885295	locfdr(MLE) -> z -> fdrtool(qval) -> fdr	FALSE	no hit	5.56828	cytosolic_extracts
2633	PCYT1A	C9J050|C9J2E1|C9JEJ2|H7BZN1|H7C1T3|P49585	Choline-phosphate cytidylyltransferase A (Fragment) OS=Homo sapiens GN=PCYT1A PE=1 SV=1|Choline-phosphate cytidylyltransferase A (Fragment) OS=Homo sapiens GN=PCYT1A PE=1 SV=7|Choline-phosphate cytidylyltransferase A OS=Homo sapiens GN=PCYT1A PE=1 SV=1|Choline-phosphate cytidylyltransferase A (Fragment) OS=Homo sapiens GN=PCYT1A PE=1 SV=1|Choline-phosphate cytidylyltransferase A (Fragment) OS=Hom…	1	1	NA	1	1	NA	2	2	NA	5.33904	5.33904	NA	FALSE	TRUE	TRUE	cytosolic_extracts_INTS10_vs_INTS4	22.8078	0.247008	0.491575	0.638763	0.886654	locfdr(MLE) -> z -> fdrtool(qval) -> fdr	FALSE	no hit	5.33904	cytosolic_extracts
2653	WDR92	Q96MX6	WD repeat-containing protein 92 OS=Homo sapiens GN=WDR92 PE=1 SV=1	1	1	NA	1	1	NA	4	4	NA	5.49408	5.49408	NA	FALSE	TRUE	TRUE	cytosolic_extracts_INTS10_vs_INTS4	24.6135	-0.345577	-0.849941	0.416992	0.836244	locfdr(MLE) -> z -> fdrtool(qval) -> fdr	FALSE	no hit	5.49408	cytosolic_extracts
2673	PPP3CA	E7ETC2|Q08209|Q08209-2|Q08209-3|Q08209-5	Serine/threonine-protein phosphatase OS=Homo sapiens GN=PPP3CA PE=1 SV=1|Serine/threonine-protein phosphatase 2B catalytic subunit alpha isoform OS=Homo sapiens GN=PPP3CA PE=1 SV=1|Isoform 2 of Serine/threonine-protein phosphatase 2B catalytic subunit alpha isoform OS=Homo sapiens GN=PPP3CA|Isoform 3 of Serine/threonine-protein phosphatase 2B catalytic subunit alpha isoform OS=Homo sapiens GN=PPP…	1	1	NA	1	1	NA	3	3	NA	5.94671	5.94671	NA	FALSE	TRUE	TRUE	cytosolic_extracts_INTS10_vs_INTS4	23.6233	-0.361998	-0.887115	0.396912	0.829373	locfdr(MLE) -> z -> fdrtool(qval) -> fdr	FALSE	no hit	5.94671	cytosolic_extracts
2693	SUGT1	Q9Y2Z0|Q9Y2Z0-2	Protein SGT1 homolog OS=Homo sapiens GN=SUGT1 PE=1 SV=3|Isoform 2 of Protein SGT1 homolog OS=Homo sapiens GN=SUGT1	1	1	NA	1	1	NA	3	3	NA	5.40748	5.40748	NA	FALSE	TRUE	TRUE	cytosolic_extracts_INTS10_vs_INTS4	23.5466	-0.568024	-1.35353	0.196167	0.706085	locfdr(MLE) -> z -> fdrtool(qval) -> fdr	FALSE	no hit	5.40748	cytosolic_extracts
2713	DDB1	F5GY55|Q16531	DNA damage-binding protein 1 OS=Homo sapiens GN=DDB1 PE=1 SV=1|DNA damage-binding protein 1 OS=Homo sapiens GN=DDB1 PE=1 SV=1	1	1	NA	1	1	NA	8	8	NA	6.07608	6.07608	NA	FALSE	TRUE	TRUE	cytosolic_extracts_INTS10_vs_INTS4	25.9	-0.581857	-1.38484	0.186018	0.694941	locfdr(MLE) -> z -> fdrtool(qval) -> fdr	FALSE	no hit	6.07608	cytosolic_extracts
2733	CLASP2	A0A0U1RQI6|E3W994|E7ERI8|E7EW49|J3KR49|O75122|O75122-3	CLIP-associating protein 2 OS=Homo sapiens GN=CLASP2 PE=1 SV=1|CLIP-associating protein 2 OS=Homo sapiens GN=CLASP2 PE=1 SV=2|CLIP-associating protein 2 OS=Homo sapiens GN=CLASP2 PE=1 SV=1|CLIP-associating protein 2 OS=Homo sapiens GN=CLASP2 PE=1 SV=1|CLIP-associating protein 2 OS=Homo sapiens GN=CLASP2 PE=1 SV=1|CLIP-associating protein 2 OS=Homo sapiens GN=CLASP2 PE=1 SV=2|Isoform 3 of CLIP-ass…	1	1	NA	1	1	NA	3	3	NA	5.50487	5.50487	NA	FALSE	TRUE	TRUE	cytosolic_extracts_INTS10_vs_INTS4	22.8685	-0.35512	-0.871544	0.405251	0.832296	locfdr(MLE) -> z -> fdrtool(qval) -> fdr	FALSE	no hit	5.50487	cytosolic_extracts
2753	RFC2	P35250	Replication factor C subunit 2 OS=Homo sapiens GN=RFC2 PE=1 SV=3	1	1	NA	1	1	NA	5	5	NA	5.8393	5.8393	NA	FALSE	TRUE	TRUE	cytosolic_extracts_INTS10_vs_INTS4	24.5149	-0.0796705	-0.247971	0.812812	0.908709	locfdr(MLE) -> z -> fdrtool(qval) -> fdr	FALSE	no hit	5.8393	cytosolic_extracts
2773	PKM	P14618	Pyruvate kinase PKM OS=Homo sapiens GN=PKM PE=1 SV=4	1	1	NA	1	1	NA	11	11	NA	6.05382	6.05382	NA	FALSE	TRUE	TRUE	cytosolic_extracts_INTS10_vs_INTS4	26.0485	-0.716033	-1.68859	0.106849	0.566821	locfdr(MLE) -> z -> fdrtool(qval) -> fdr	FALSE	no hit	6.05382	cytosolic_extracts
2793	SPATA5L1	Q9BVQ7|Q9BVQ7-2	Spermatogenesis-associated protein 5-like protein 1 OS=Homo sapiens GN=SPATA5L1 PE=1 SV=2|Isoform 2 of Spermatogenesis-associated protein 5-like protein 1 OS=Homo sapiens GN=SPATA5L1	1	1	NA	1	1	NA	2	2	NA	5.35519	5.35519	NA	FALSE	TRUE	TRUE	cytosolic_extracts_INTS10_vs_INTS4	22.48	-0.0301083	-0.135771	0.89684	0.916549	locfdr(MLE) -> z -> fdrtool(qval) -> fdr	FALSE	no hit	5.35519	cytosolic_extracts
2813	VAT1	Q99536	Synaptic vesicle membrane protein VAT-1 homolog OS=Homo sapiens GN=VAT1 PE=1 SV=2	1	1	NA	1	1	NA	4	4	NA	5.89357	5.89357	NA	FALSE	TRUE	TRUE	cytosolic_extracts_INTS10_vs_INTS4	24.8864	0.362844	0.75381	0.471617	0.852412	locfdr(MLE) -> z -> fdrtool(qval) -> fdr	FALSE	no hit	5.89357	cytosolic_extracts
2833	RNH1	P13489	Ribonuclease inhibitor OS=Homo sapiens GN=RNH1 PE=1 SV=2	1	1	NA	1	1	NA	5	5	NA	5.56223	5.56223	NA	FALSE	TRUE	TRUE	cytosolic_extracts_INTS10_vs_INTS4	25.0113	-1.13511	-2.63732	0.0117853	0.126125	locfdr(MLE) -> z -> fdrtool(qval) -> fdr	FALSE	candidate	5.56223	cytosolic_extracts
2853	HEATR6	A0A087WXZ7|K7EIX2|Q6AI08	HEAT repeat-containing protein 6 OS=Homo sapiens GN=HEATR6 PE=1 SV=1|HEAT repeat-containing protein 6 OS=Homo sapiens GN=HEATR6 PE=1 SV=1|HEAT repeat-containing protein 6 OS=Homo sapiens GN=HEATR6 PE=1 SV=1	1	1	NA	1	1	NA	2	2	NA	5.25778	5.25778	NA	FALSE	TRUE	TRUE	cytosolic_extracts_INTS10_vs_INTS4	23.3614	-0.0334063	-0.143237	0.891202	0.916065	locfdr(MLE) -> z -> fdrtool(qval) -> fdr	FALSE	no hit	5.25778	cytosolic_extracts
2873	NCDN	Q9UBB6|Q9UBB6-2|Q9UBB6-3	Neurochondrin OS=Homo sapiens GN=NCDN PE=1 SV=1|Isoform 2 of Neurochondrin OS=Homo sapiens GN=NCDN|Isoform 3 of Neurochondrin OS=Homo sapiens GN=NCDN	1	1	NA	1	1	NA	2	2	NA	5.51113	5.51113	NA	FALSE	TRUE	TRUE	cytosolic_extracts_INTS10_vs_INTS4	22.1928	-0.179804	-0.474658	0.650351	0.888449	locfdr(MLE) -> z -> fdrtool(qval) -> fdr	FALSE	no hit	5.51113	cytosolic_extracts
2893	PI4KB	A0A0B4J1S8|Q9UBF8|Q9UBF8-2	Phosphatidylinositol 4-kinase beta OS=Homo sapiens GN=PI4KB PE=1 SV=1|Phosphatidylinositol 4-kinase beta OS=Homo sapiens GN=PI4KB PE=1 SV=1|Isoform 2 of Phosphatidylinositol 4-kinase beta OS=Homo sapiens GN=PI4KB	1	1	NA	1	1	NA	2	2	NA	5.2483	5.2483	NA	FALSE	TRUE	TRUE	cytosolic_extracts_INTS10_vs_INTS4	22.1998	-0.346085	-0.851091	0.416362	0.836037	locfdr(MLE) -> z -> fdrtool(qval) -> fdr	FALSE	no hit	5.2483	cytosolic_extracts
2913	PBDC1	Q9BVG4	Protein PBDC1 OS=Homo sapiens GN=PBDC1 PE=1 SV=1	1	1	NA	1	1	NA	6	6	NA	5.90597	5.90597	NA	FALSE	TRUE	TRUE	cytosolic_extracts_INTS10_vs_INTS4	24.8404	0.408838	0.857932	0.412626	0.834798	locfdr(MLE) -> z -> fdrtool(qval) -> fdr	FALSE	no hit	5.90597	cytosolic_extracts
2933	RIPK1	Q13546	Receptor-interacting serine/threonine-protein kinase 1 OS=Homo sapiens GN=RIPK1 PE=1 SV=3	1	1	NA	1	1	NA	2	2	NA	5.32489	5.32489	NA	FALSE	TRUE	TRUE	cytosolic_extracts_INTS10_vs_INTS4	21.9404	0.199435	0.383879	0.713928	0.897363	locfdr(MLE) -> z -> fdrtool(qval) -> fdr	FALSE	no hit	5.32489	cytosolic_extracts
2953	PLEKHA5	A0JP02|B4DJX4|Q9HAU0|Q9HAU0-2|Q9HAU0-4|Q9HAU0-5|Q9HAU0-6|Q9HAU0-8	PLEKHA5 protein OS=Homo sapiens GN=PLEKHA5 PE=1 SV=1|Pleckstrin homology domain-containing family A member 5 (Fragment) OS=Homo sapiens GN=PLEKHA5 PE=1 SV=1|Pleckstrin homology domain-containing family A member 5 OS=Homo sapiens GN=PLEKHA5 PE=1 SV=1|Isoform 2 of Pleckstrin homology domain-containing family A member 5 OS=Homo sapiens GN=PLEKHA5|Isoform 4 of Pleckstrin homology domain-containing fa…	1	1	NA	1	1	NA	4	4	NA	5.43549	5.43549	NA	FALSE	TRUE	TRUE	cytosolic_extracts_INTS10_vs_INTS4	23.7966	0.172096	0.321988	0.758477	0.902805	locfdr(MLE) -> z -> fdrtool(qval) -> fdr	FALSE	no hit	5.43549	cytosolic_extracts
2973	MAP2K2	P36507	Dual specificity mitogen-activated protein kinase kinase 2 OS=Homo sapiens GN=MAP2K2 PE=1 SV=1	1	1	NA	1	1	NA	4	4	NA	5.72036	5.72036	NA	FALSE	TRUE	TRUE	cytosolic_extracts_INTS10_vs_INTS4	24.5579	0.881415	1.92777	0.065633	0.445605	locfdr(MLE) -> z -> fdrtool(qval) -> fdr	FALSE	no hit	5.72036	cytosolic_extracts
2993	EPRS	P07814	Bifunctional glutamate/proline--tRNA ligase OS=Homo sapiens GN=EPRS PE=1 SV=5	1	1	NA	1	1	NA	2	2	NA	5.53019	5.53019	NA	FALSE	TRUE	TRUE	cytosolic_extracts_INTS10_vs_INTS4	23.0838	-0.0604478	-0.204454	0.845202	0.9119	locfdr(MLE) -> z -> fdrtool(qval) -> fdr	FALSE	no hit	5.53019	cytosolic_extracts
3013	CXORF57	B1AQ74|Q6NSI4|Q6NSI4-3|Q6NSI4-4	Uncharacterized protein CXorf57 (Fragment) OS=Homo sapiens GN=CXorf57 PE=1 SV=1|Uncharacterized protein CXorf57 OS=Homo sapiens GN=CXorf57 PE=1 SV=2|Isoform 3 of Uncharacterized protein CXorf57 OS=Homo sapiens GN=CXorf57|Isoform 4 of Uncharacterized protein CXorf57 OS=Homo sapiens GN=CXorf57	1	1	NA	1	1	NA	2	2	NA	5.59189	5.59189	NA	FALSE	TRUE	TRUE	cytosolic_extracts_INTS10_vs_INTS4	21.942	0.0576119	0.0628137	0.952168	0.921015	locfdr(MLE) -> z -> fdrtool(qval) -> fdr	FALSE	no hit	5.59189	cytosolic_extracts
3033	YWHAE	P62258|P62258-2	14-3-3 protein epsilon OS=Homo sapiens GN=YWHAE PE=1 SV=1|Isoform SV of 14-3-3 protein epsilon OS=Homo sapiens GN=YWHAE	1	1	NA	1	1	NA	4	4	NA	6.08697	6.08697	NA	FALSE	TRUE	TRUE	cytosolic_extracts_INTS10_vs_INTS4	25.1316	-0.175272	-0.464397	0.657422	0.889516	locfdr(MLE) -> z -> fdrtool(qval) -> fdr	FALSE	no hit	6.08697	cytosolic_extracts
3053	DCTN1	E7EX90|Q14203|Q14203-2|Q14203-3|Q14203-4|Q14203-5|Q14203-6	Dynactin subunit 1 OS=Homo sapiens GN=DCTN1 PE=1 SV=1|Dynactin subunit 1 OS=Homo sapiens GN=DCTN1 PE=1 SV=3|Isoform p135 of Dynactin subunit 1 OS=Homo sapiens GN=DCTN1|Isoform 3 of Dynactin subunit 1 OS=Homo sapiens GN=DCTN1|Isoform 4 of Dynactin subunit 1 OS=Homo sapiens GN=DCTN1|Isoform 5 of Dynactin subunit 1 OS=Homo sapiens GN=DCTN1|Isoform 6 of Dynactin subunit 1 OS=Homo sapiens GN=DCTN1	1	1	NA	1	1	NA	5	5	NA	5.67129	5.67129	NA	FALSE	TRUE	TRUE	cytosolic_extracts_INTS10_vs_INTS4	24.601	-0.265286	-0.668176	0.523426	0.865049	locfdr(MLE) -> z -> fdrtool(qval) -> fdr	FALSE	no hit	5.67129	cytosolic_extracts
3073	TLN1	Q9Y490	Talin-1 OS=Homo sapiens GN=TLN1 PE=1 SV=3	1	1	NA	1	1	NA	9	9	NA	5.76296	5.76296	NA	FALSE	TRUE	TRUE	cytosolic_extracts_INTS10_vs_INTS4	25.3259	-0.26481	-0.667098	0.524095	0.865198	locfdr(MLE) -> z -> fdrtool(qval) -> fdr	FALSE	no hit	5.76296	cytosolic_extracts
3093	IST1	H3BMU1|H3BQF7|H3BUI0|J3KR23|P53990|P53990-2|P53990-3|P53990-4|P53990-5	IST1 homolog (Fragment) OS=Homo sapiens GN=IST1 PE=1 SV=1|IST1 homolog (Fragment) OS=Homo sapiens GN=IST1 PE=1 SV=1|IST1 homolog (Fragment) OS=Homo sapiens GN=IST1 PE=1 SV=1|IST1 homolog (Fragment) OS=Homo sapiens GN=IST1 PE=1 SV=1|IST1 homolog OS=Homo sapiens GN=IST1 PE=1 SV=1|Isoform 2 of IST1 homolog OS=Homo sapiens GN=IST1|Isoform 3 of IST1 homolog OS=Homo sapiens GN=IST1|Isoform 4 of IST1 ho…	1	1	NA	1	1	NA	2	2	NA	5.85048	5.85048	NA	FALSE	TRUE	TRUE	cytosolic_extracts_INTS10_vs_INTS4	22.9399	-0.583434	-1.38841	0.184885	0.693645	locfdr(MLE) -> z -> fdrtool(qval) -> fdr	FALSE	no hit	5.85048	cytosolic_extracts
3113	EXOSC10	Q01780	Exosome component 10 OS=Homo sapiens GN=EXOSC10 PE=1 SV=2	1	1	NA	1	1	NA	2	2	NA	5.34015	5.34015	NA	FALSE	TRUE	TRUE	cytosolic_extracts_INTS10_vs_INTS4	22.3793	-0.0900546	-0.271479	0.795443	0.906902	locfdr(MLE) -> z -> fdrtool(qval) -> fdr	FALSE	no hit	5.34015	cytosolic_extracts
3133	RAB5C	P51148|P51148-2	Ras-related protein Rab-5C OS=Homo sapiens GN=RAB5C PE=1 SV=2|Isoform 2 of Ras-related protein Rab-5C OS=Homo sapiens GN=RAB5C	1	1	NA	1	1	NA	4	4	NA	5.99499	5.99499	NA	FALSE	TRUE	TRUE	cytosolic_extracts_INTS10_vs_INTS4	23.0967	-0.398822	-0.970479	0.354052	0.812589	locfdr(MLE) -> z -> fdrtool(qval) -> fdr	FALSE	no hit	5.99499	cytosolic_extracts
3153	MAP7D1	Q3KQU3|Q3KQU3-2|Q3KQU3-3|Q3KQU3-4	MAP7 domain-containing protein 1 OS=Homo sapiens GN=MAP7D1 PE=1 SV=1|Isoform 2 of MAP7 domain-containing protein 1 OS=Homo sapiens GN=MAP7D1|Isoform 3 of MAP7 domain-containing protein 1 OS=Homo sapiens GN=MAP7D1|Isoform 4 of MAP7 domain-containing protein 1 OS=Homo sapiens GN=MAP7D1	1	1	NA	1	1	NA	3	3	NA	5.58228	5.58228	NA	FALSE	TRUE	TRUE	cytosolic_extracts_INTS10_vs_INTS4	23.3279	-0.531403	-1.27062	0.224986	0.733707	locfdr(MLE) -> z -> fdrtool(qval) -> fdr	FALSE	no hit	5.58228	cytosolic_extracts
3173	E7EVH7|KLC1	E7EVH7|F8W6L3|G3V2E7|G3V3H3|G3V5R9|G5E9S8|Q07866|Q07866-10|Q07866-2|Q07866-3|Q07866-4|Q07866-5|Q07866-6|Q07866-7|Q07866-8|Q07866-9	Uncharacterized protein OS=Homo sapiens PE=4 SV=1|Kinesin light chain 1 OS=Homo sapiens GN=KLC1 PE=1 SV=1|Kinesin light chain 1 OS=Homo sapiens GN=KLC1 PE=1 SV=1|Kinesin light chain 1 OS=Homo sapiens GN=KLC1 PE=1 SV=1|Kinesin light chain 1 OS=Homo sapiens GN=KLC1 PE=1 SV=1|Kinesin light chain 1 OS=Homo sapiens GN=KLC1 PE=1 SV=1|Kinesin light chain 1 OS=Homo sapiens GN=KLC1 PE=1 SV=2|Isoform D of …	1	1	NA	1	1	NA	3	3	NA	5.40513	5.40513	NA	FALSE	TRUE	TRUE	cytosolic_extracts_INTS10_vs_INTS4	23.7279	-1.15813	-2.68943	0.0102209	0.111245	locfdr(MLE) -> z -> fdrtool(qval) -> fdr	FALSE	candidate	5.40513	cytosolic_extracts
3193	NUP205	Q92621	Nuclear pore complex protein Nup205 OS=Homo sapiens GN=NUP205 PE=1 SV=3	1	1	NA	1	1	NA	2	2	NA	5.51458	5.51458	NA	FALSE	TRUE	TRUE	cytosolic_extracts_INTS10_vs_INTS4	21.2865	1.13663	2.50554	0.0167264	0.170014	locfdr(MLE) -> z -> fdrtool(qval) -> fdr	FALSE	candidate	5.51458	cytosolic_extracts
3213	TNPO1	Q92973|Q92973-2	Transportin-1 OS=Homo sapiens GN=TNPO1 PE=1 SV=2|Isoform 2 of Transportin-1 OS=Homo sapiens GN=TNPO1	1	1	NA	1	1	NA	5	5	NA	5.8307	5.8307	NA	FALSE	TRUE	TRUE	cytosolic_extracts_INTS10_vs_INTS4	23.9926	-0.806347	-1.89305	0.0706428	0.463842	locfdr(MLE) -> z -> fdrtool(qval) -> fdr	FALSE	no hit	5.8307	cytosolic_extracts
3233	RUFY1	Q96T51|Q96T51-2	RUN and FYVE domain-containing protein 1 OS=Homo sapiens GN=RUFY1 PE=1 SV=2|Isoform 2 of RUN and FYVE domain-containing protein 1 OS=Homo sapiens GN=RUFY1	1	1	NA	1	1	NA	4	4	NA	5.56058	5.56058	NA	FALSE	TRUE	TRUE	cytosolic_extracts_INTS10_vs_INTS4	24.0345	-0.233207	-0.595553	0.569545	0.874606	locfdr(MLE) -> z -> fdrtool(qval) -> fdr	FALSE	no hit	5.56058	cytosolic_extracts
3253	KPNB1	Q14974	Importin subunit beta-1 OS=Homo sapiens GN=KPNB1 PE=1 SV=2	1	1	NA	1	1	NA	10	10	NA	6.17124	6.17124	NA	FALSE	TRUE	TRUE	cytosolic_extracts_INTS10_vs_INTS4	26.1829	0.225668	0.443265	0.672079	0.891664	locfdr(MLE) -> z -> fdrtool(qval) -> fdr	FALSE	no hit	6.17124	cytosolic_extracts
3273	SPACIA2|FAM122B	G1UD79|Q7Z309|Q7Z309-2|Q7Z309-3|Q7Z309-4|Q7Z309-5	Protein FAM122B OS=Homo sapiens GN=SPACIA2 PE=1 SV=1|Protein FAM122B OS=Homo sapiens GN=FAM122B PE=1 SV=2|Isoform 2 of Protein FAM122B OS=Homo sapiens GN=FAM122B|Isoform 3 of Protein FAM122B OS=Homo sapiens GN=FAM122B|Isoform 4 of Protein FAM122B OS=Homo sapiens GN=FAM122B|Isoform 5 of Protein FAM122B OS=Homo sapiens GN=FAM122B	1	1	NA	1	1	NA	2	2	NA	5.35558	5.35558	NA	FALSE	TRUE	TRUE	cytosolic_extracts_INTS10_vs_INTS4	22.5307	0.804966	1.7547	0.0938064	0.534622	locfdr(MLE) -> z -> fdrtool(qval) -> fdr	FALSE	no hit	5.35558	cytosolic_extracts
3293	PRKAG1	F8VYY9|H0YHF8|P54619|P54619-2|P54619-3	5'-AMP-activated protein kinase subunit gamma-1 OS=Homo sapiens GN=PRKAG1 PE=1 SV=1|5'-AMP-activated protein kinase subunit gamma-1 (Fragment) OS=Homo sapiens GN=PRKAG1 PE=1 SV=1|5'-AMP-activated protein kinase subunit gamma-1 OS=Homo sapiens GN=PRKAG1 PE=1 SV=1|Isoform 2 of 5'-AMP-activated protein kinase subunit gamma-1 OS=Homo sapiens GN=PRKAG1|Isoform 3 of 5'-AMP-activated protein kinase subu…	1	1	NA	1	1	NA	3	3	NA	5.66008	5.66008	NA	FALSE	TRUE	TRUE	cytosolic_extracts_INTS10_vs_INTS4	23.9578	0.0297578	-0.000243479	0.999814	0.924495	locfdr(MLE) -> z -> fdrtool(qval) -> fdr	FALSE	no hit	5.66008	cytosolic_extracts
3313	PCBP1	Q15365	Poly(rC)-binding protein 1 OS=Homo sapiens GN=PCBP1 PE=1 SV=2	1	1	NA	1	1	NA	5	5	NA	6.67479	6.67479	NA	FALSE	TRUE	TRUE	cytosolic_extracts_INTS10_vs_INTS4	26.202	0.0134453	-0.0371724	0.971683	0.922478	locfdr(MLE) -> z -> fdrtool(qval) -> fdr	FALSE	no hit	6.67479	cytosolic_extracts
3333	ELP3	B4DKA4|Q9H9T3|Q9H9T3-2|Q9H9T3-4|Q9H9T3-5	Elongator complex protein 3 OS=Homo sapiens GN=ELP3 PE=1 SV=1|Elongator complex protein 3 OS=Homo sapiens GN=ELP3 PE=1 SV=2|Isoform 2 of Elongator complex protein 3 OS=Homo sapiens GN=ELP3|Isoform 3 of Elongator complex protein 3 OS=Homo sapiens GN=ELP3|Isoform 4 of Elongator complex protein 3 OS=Homo sapiens GN=ELP3	1	1	NA	1	1	NA	4	4	NA	5.4553	5.4553	NA	FALSE	TRUE	TRUE	cytosolic_extracts_INTS10_vs_INTS4	23.82	0.313471	0.642038	0.539801	0.868605	locfdr(MLE) -> z -> fdrtool(qval) -> fdr	FALSE	no hit	5.4553	cytosolic_extracts
3353	ATXN7L3B	Q96GX2	Putative ataxin-7-like protein 3B OS=Homo sapiens GN=ATXN7L3B PE=3 SV=2	1	1	NA	1	1	NA	2	2	NA	5.47039	5.47039	NA	FALSE	TRUE	TRUE	cytosolic_extracts_INTS10_vs_INTS4	22.3865	0.227715	0.4479	0.668854	0.891199	locfdr(MLE) -> z -> fdrtool(qval) -> fdr	FALSE	no hit	5.47039	cytosolic_extracts
3373	PFKP	Q01813	ATP-dependent 6-phosphofructokinase, platelet type OS=Homo sapiens GN=PFKP PE=1 SV=2	1	1	NA	1	1	NA	5	5	NA	5.87651	5.87651	NA	FALSE	TRUE	TRUE	cytosolic_extracts_INTS10_vs_INTS4	24.7762	-0.0818246	-0.252848	0.809201	0.908339	locfdr(MLE) -> z -> fdrtool(qval) -> fdr	FALSE	no hit	5.87651	cytosolic_extracts
3393	CASP14	P31944	Caspase-14 OS=Homo sapiens GN=CASP14 PE=1 SV=2	1	1	NA	1	1	NA	3	3	NA	5.12429	5.12429	NA	FALSE	TRUE	TRUE	cytosolic_extracts_INTS10_vs_INTS4	24.2529	-2.0974	-4.81579	4.24866e-06	7.03285e-05	locfdr(MLE) -> z -> fdrtool(qval) -> fdr	TRUE	hit	5.12429	cytosolic_extracts
3413	MAP4	B5MEG9|E7EVA0|F8W9U4|H0Y2V1|H7C4C5|P27816|P27816-2|P27816-4|P27816-5|P27816-6	Microtubule-associated protein 4 (Fragment) OS=Homo sapiens GN=MAP4 PE=1 SV=8|Microtubule-associated protein OS=Homo sapiens GN=MAP4 PE=1 SV=1|Microtubule-associated protein OS=Homo sapiens GN=MAP4 PE=1 SV=1|Microtubule-associated protein (Fragment) OS=Homo sapiens GN=MAP4 PE=1 SV=1|Microtubule-associated protein (Fragment) OS=Homo sapiens GN=MAP4 PE=1 SV=1|Microtubule-associated protein 4 OS=Hom…	1	1	NA	1	1	NA	2	2	NA	5.49411	5.49411	NA	FALSE	TRUE	TRUE	cytosolic_extracts_INTS10_vs_INTS4	22.2986	0.0816356	0.117199	0.910887	0.91773	locfdr(MLE) -> z -> fdrtool(qval) -> fdr	FALSE	no hit	5.49411	cytosolic_extracts
3433	CTPS1	P17812	CTP synthase 1 OS=Homo sapiens GN=CTPS1 PE=1 SV=2	1	1	NA	1	1	NA	11	11	NA	5.95084	5.95084	NA	FALSE	TRUE	TRUE	cytosolic_extracts_INTS10_vs_INTS4	25.7814	0.147552	0.266423	0.79917	0.907296	locfdr(MLE) -> z -> fdrtool(qval) -> fdr	FALSE	no hit	5.95084	cytosolic_extracts
3453	PAK2	Q13177	Serine/threonine-protein kinase PAK 2 OS=Homo sapiens GN=PAK2 PE=1 SV=3	1	1	NA	1	1	NA	2	2	NA	5.57484	5.57484	NA	FALSE	TRUE	TRUE	cytosolic_extracts_INTS10_vs_INTS4	23.4132	-0.244616	-0.62138	0.552922	0.871322	locfdr(MLE) -> z -> fdrtool(qval) -> fdr	FALSE	no hit	5.57484	cytosolic_extracts
3473	RRAGC|RRAGD	Q9HB90|Q9NQL2|Q9NQL2-2	Ras-related GTP-binding protein C OS=Homo sapiens GN=RRAGC PE=1 SV=1|Ras-related GTP-binding protein D OS=Homo sapiens GN=RRAGD PE=1 SV=1|Isoform 2 of Ras-related GTP-binding protein D OS=Homo sapiens GN=RRAGD	1	1	NA	1	1	NA	2	2	NA	5.46705	5.46705	NA	FALSE	TRUE	TRUE	cytosolic_extracts_INTS10_vs_INTS4	22.1938	-0.154356	-0.417047	0.690439	0.89424	locfdr(MLE) -> z -> fdrtool(qval) -> fdr	FALSE	no hit	5.46705	cytosolic_extracts
3493	LIG1	F5GZ28|M0R0Q7|P18858|P18858-2|P18858-3	DNA ligase OS=Homo sapiens GN=LIG1 PE=1 SV=1|DNA ligase OS=Homo sapiens GN=LIG1 PE=1 SV=1|DNA ligase 1 OS=Homo sapiens GN=LIG1 PE=1 SV=1|Isoform 2 of DNA ligase 1 OS=Homo sapiens GN=LIG1|Isoform 3 of DNA ligase 1 OS=Homo sapiens GN=LIG1	1	1	NA	1	1	NA	5	5	NA	5.63894	5.63894	NA	FALSE	TRUE	TRUE	cytosolic_extracts_INTS10_vs_INTS4	24.0065	-0.341862	-0.841531	0.421617	0.837749	locfdr(MLE) -> z -> fdrtool(qval) -> fdr	FALSE	no hit	5.63894	cytosolic_extracts
3513	WRNIP1	Q96S55|Q96S55-2	ATPase WRNIP1 OS=Homo sapiens GN=WRNIP1 PE=1 SV=2|Isoform 2 of ATPase WRNIP1 OS=Homo sapiens GN=WRNIP1	1	1	NA	1	1	NA	3	3	NA	5.38909	5.38909	NA	FALSE	TRUE	TRUE	cytosolic_extracts_INTS10_vs_INTS4	23.8919	-1.58631	-3.65876	0.000475959	0.00677831	locfdr(MLE) -> z -> fdrtool(qval) -> fdr	TRUE	hit	5.38909	cytosolic_extracts
3533	NUDC	Q9Y266	Nuclear migration protein nudC OS=Homo sapiens GN=NUDC PE=1 SV=1	1	1	NA	1	1	NA	17	17	NA	6.75168	6.75168	NA	FALSE	TRUE	TRUE	cytosolic_extracts_INTS10_vs_INTS4	27.6438	0.618244	1.33199	0.203378	0.713521	locfdr(MLE) -> z -> fdrtool(qval) -> fdr	FALSE	no hit	6.75168	cytosolic_extracts
3553	EIF4A2	E7EQG2|Q14240|Q14240-2	Eukaryotic initiation factor 4A-II OS=Homo sapiens GN=EIF4A2 PE=1 SV=1|Eukaryotic initiation factor 4A-II OS=Homo sapiens GN=EIF4A2 PE=1 SV=2|Isoform 2 of Eukaryotic initiation factor 4A-II OS=Homo sapiens GN=EIF4A2	1	1	NA	1	1	NA	4	4	NA	6.13176	6.13176	NA	FALSE	TRUE	TRUE	cytosolic_extracts_INTS10_vs_INTS4	25.5852	0.457944	0.969101	0.354736	0.812883	locfdr(MLE) -> z -> fdrtool(qval) -> fdr	FALSE	no hit	6.13176	cytosolic_extracts
3573	PSMD14	O00487	26S proteasome non-ATPase regulatory subunit 14 OS=Homo sapiens GN=PSMD14 PE=1 SV=1	1	1	NA	1	1	NA	2	2	NA	5.48305	5.48305	NA	FALSE	TRUE	TRUE	cytosolic_extracts_INTS10_vs_INTS4	23.3868	0.399993	0.837909	0.423618	0.838392	locfdr(MLE) -> z -> fdrtool(qval) -> fdr	FALSE	no hit	5.48305	cytosolic_extracts
3593	DNM1L	O00429|O00429-2|O00429-3|O00429-4|O00429-5	Dynamin-1-like protein OS=Homo sapiens GN=DNM1L PE=1 SV=2|Isoform 4 of Dynamin-1-like protein OS=Homo sapiens GN=DNM1L|Isoform 2 of Dynamin-1-like protein OS=Homo sapiens GN=DNM1L|Isoform 3 of Dynamin-1-like protein OS=Homo sapiens GN=DNM1L|Isoform 5 of Dynamin-1-like protein OS=Homo sapiens GN=DNM1L	1	1	NA	1	1	NA	9	9	NA	6.00221	6.00221	NA	FALSE	TRUE	TRUE	cytosolic_extracts_INTS10_vs_INTS4	25.6149	0.36542	0.75964	0.468196	0.851494	locfdr(MLE) -> z -> fdrtool(qval) -> fdr	FALSE	no hit	6.00221	cytosolic_extracts
3613	CEP170	Q5SW79	Centrosomal protein of 170 kDa OS=Homo sapiens GN=CEP170 PE=1 SV=1	1	1	NA	1	1	NA	15	15	NA	5.99314	5.99314	NA	FALSE	TRUE	TRUE	cytosolic_extracts_INTS10_vs_INTS4	25.7796	0.257108	0.51444	0.62324	0.884158	locfdr(MLE) -> z -> fdrtool(qval) -> fdr	FALSE	no hit	5.99314	cytosolic_extracts
3633	DDX3X	A0A0D9SF53|A0A0D9SFB3|A0A0D9SG12|O00571|O00571-2	ATP-dependent RNA helicase DDX3X OS=Homo sapiens GN=DDX3X PE=1 SV=1|ATP-dependent RNA helicase DDX3X OS=Homo sapiens GN=DDX3X PE=1 SV=1|ATP-dependent RNA helicase DDX3X OS=Homo sapiens GN=DDX3X PE=1 SV=1|ATP-dependent RNA helicase DDX3X OS=Homo sapiens GN=DDX3X PE=1 SV=3|Isoform 2 of ATP-dependent RNA helicase DDX3X OS=Homo sapiens GN=DDX3X	1	1	NA	1	1	NA	9	9	NA	6.01926	6.01926	NA	FALSE	TRUE	TRUE	cytosolic_extracts_INTS10_vs_INTS4	25.7013	-0.0562916	-0.195045	0.852242	0.912564	locfdr(MLE) -> z -> fdrtool(qval) -> fdr	FALSE	no hit	6.01926	cytosolic_extracts
3653	XPO1	O14980	Exportin-1 OS=Homo sapiens GN=XPO1 PE=1 SV=1	1	1	NA	1	1	NA	16	16	NA	6.37701	6.37701	NA	FALSE	TRUE	TRUE	cytosolic_extracts_INTS10_vs_INTS4	26.2565	0.320866	0.658778	0.529284	0.866343	locfdr(MLE) -> z -> fdrtool(qval) -> fdr	FALSE	no hit	6.37701	cytosolic_extracts
3673	FAF1	Q9UNN5	FAS-associated factor 1 OS=Homo sapiens GN=FAF1 PE=1 SV=2	1	1	NA	1	1	NA	5	5	NA	5.943	5.943	NA	FALSE	TRUE	TRUE	cytosolic_extracts_INTS10_vs_INTS4	25.1616	0.202823	0.391548	0.708473	0.896654	locfdr(MLE) -> z -> fdrtool(qval) -> fdr	FALSE	no hit	5.943	cytosolic_extracts
3693	ATXN2L	H3BUF6|Q8WWM7|Q8WWM7-2|Q8WWM7-3|Q8WWM7-4|Q8WWM7-5|Q8WWM7-6|Q8WWM7-8|Q8WWM7-9	Ataxin-2-like protein OS=Homo sapiens GN=ATXN2L PE=1 SV=1|Ataxin-2-like protein OS=Homo sapiens GN=ATXN2L PE=1 SV=2|Isoform 2 of Ataxin-2-like protein OS=Homo sapiens GN=ATXN2L|Isoform 3 of Ataxin-2-like protein OS=Homo sapiens GN=ATXN2L|Isoform 4 of Ataxin-2-like protein OS=Homo sapiens GN=ATXN2L|Isoform 5 of Ataxin-2-like protein OS=Homo sapiens GN=ATXN2L|Isoform 6 of Ataxin-2-like protein OS=H…	1	1	NA	1	1	NA	3	3	NA	5.47413	5.47413	NA	FALSE	TRUE	TRUE	cytosolic_extracts_INTS10_vs_INTS4	25.0504	-1.545	-3.56523	0.000662577	0.00921286	locfdr(MLE) -> z -> fdrtool(qval) -> fdr	TRUE	hit	5.47413	cytosolic_extracts
3713	SERPINB12	Q96P63|Q96P63-2	Serpin B12 OS=Homo sapiens GN=SERPINB12 PE=1 SV=1|Isoform 2 of Serpin B12 OS=Homo sapiens GN=SERPINB12	1	1	NA	1	1	NA	2	2	NA	5.56831	5.56831	NA	FALSE	TRUE	TRUE	cytosolic_extracts_INTS10_vs_INTS4	24.3067	-3.531	-8.06123	1.37668e-14	5.98192e-13	locfdr(MLE) -> z -> fdrtool(qval) -> fdr	TRUE	hit	5.56831	cytosolic_extracts
3733	PSMD11	O00231|O00231-2	26S proteasome non-ATPase regulatory subunit 11 OS=Homo sapiens GN=PSMD11 PE=1 SV=3|Isoform 2 of 26S proteasome non-ATPase regulatory subunit 11 OS=Homo sapiens GN=PSMD11	1	1	NA	1	1	NA	4	4	NA	5.50094	5.50094	NA	FALSE	TRUE	TRUE	cytosolic_extracts_INTS10_vs_INTS4	24.2396	0.0400962	0.023161	0.982354	0.923256	locfdr(MLE) -> z -> fdrtool(qval) -> fdr	FALSE	no hit	5.50094	cytosolic_extracts
3753	MSH6	A0A087WWJ1|P52701|P52701-2|P52701-3|P52701-4	DNA mismatch repair protein Msh6 OS=Homo sapiens GN=MSH6 PE=1 SV=1|DNA mismatch repair protein Msh6 OS=Homo sapiens GN=MSH6 PE=1 SV=2|Isoform GTBP-alt of DNA mismatch repair protein Msh6 OS=Homo sapiens GN=MSH6|Isoform 3 of DNA mismatch repair protein Msh6 OS=Homo sapiens GN=MSH6|Isoform 4 of DNA mismatch repair protein Msh6 OS=Homo sapiens GN=MSH6	1	1	NA	1	1	NA	4	4	NA	5.53657	5.53657	NA	FALSE	TRUE	TRUE	cytosolic_extracts_INTS10_vs_INTS4	23.5243	0.161161	0.297233	0.776531	0.90485	locfdr(MLE) -> z -> fdrtool(qval) -> fdr	FALSE	no hit	5.53657	cytosolic_extracts
3773	DDX19A	I3L0H8|Q9NUU7	ATP-dependent RNA helicase DDX19A OS=Homo sapiens GN=DDX19A PE=1 SV=1|ATP-dependent RNA helicase DDX19A OS=Homo sapiens GN=DDX19A PE=1 SV=1	1	1	NA	1	1	NA	8	8	NA	6.2206	6.2206	NA	FALSE	TRUE	TRUE	cytosolic_extracts_INTS10_vs_INTS4	25.3563	-0.204676	-0.530964	0.612124	0.882302	locfdr(MLE) -> z -> fdrtool(qval) -> fdr	FALSE	no hit	6.2206	cytosolic_extracts
3793	AP2B1	A0A087X253|P63010|P63010-2|P63010-3	AP-2 complex subunit beta OS=Homo sapiens GN=AP2B1 PE=1 SV=1|AP-2 complex subunit beta OS=Homo sapiens GN=AP2B1 PE=1 SV=1|Isoform 2 of AP-2 complex subunit beta OS=Homo sapiens GN=AP2B1|Isoform 3 of AP-2 complex subunit beta OS=Homo sapiens GN=AP2B1	1	1	NA	1	1	NA	5	5	NA	5.69777	5.69777	NA	FALSE	TRUE	TRUE	cytosolic_extracts_INTS10_vs_INTS4	24.4606	-0.0848088	-0.259604	0.804205	0.907823	locfdr(MLE) -> z -> fdrtool(qval) -> fdr	FALSE	no hit	5.69777	cytosolic_extracts
3813	RANGAP1	P46060	Ran GTPase-activating protein 1 OS=Homo sapiens GN=RANGAP1 PE=1 SV=1	1	1	NA	1	1	NA	6	6	NA	5.83519	5.83519	NA	FALSE	TRUE	TRUE	cytosolic_extracts_INTS10_vs_INTS4	24.9471	-0.0731033	-0.233104	0.823845	0.909822	locfdr(MLE) -> z -> fdrtool(qval) -> fdr	FALSE	no hit	5.83519	cytosolic_extracts
3833	PUM1	E9PR38|H0YDK8|Q14671|Q14671-2|Q14671-3|Q14671-4|Q5T1Z4|Q5T1Z8	Pumilio homolog 1 OS=Homo sapiens GN=PUM1 PE=1 SV=1|Pumilio homolog 1 (Fragment) OS=Homo sapiens GN=PUM1 PE=1 SV=1|Pumilio homolog 1 OS=Homo sapiens GN=PUM1 PE=1 SV=3|Isoform 2 of Pumilio homolog 1 OS=Homo sapiens GN=PUM1|Isoform 3 of Pumilio homolog 1 OS=Homo sapiens GN=PUM1|Isoform 4 of Pumilio homolog 1 OS=Homo sapiens GN=PUM1|Pumilio homolog 1 OS=Homo sapiens GN=PUM1 PE=1 SV=1|Pumilio homolog…	1	1	NA	1	1	NA	4	4	NA	5.83691	5.83691	NA	FALSE	TRUE	TRUE	cytosolic_extracts_INTS10_vs_INTS4	24.1383	-0.0944854	-0.28151	0.788062	0.906112	locfdr(MLE) -> z -> fdrtool(qval) -> fdr	FALSE	no hit	5.83691	cytosolic_extracts
3853	SNRNP200	O75643|O75643-2	U5 small nuclear ribonucleoprotein 200 kDa helicase OS=Homo sapiens GN=SNRNP200 PE=1 SV=2|Isoform 2 of U5 small nuclear ribonucleoprotein 200 kDa helicase OS=Homo sapiens GN=SNRNP200	1	1	NA	1	1	NA	2	2	NA	5.29651	5.29651	NA	FALSE	TRUE	TRUE	cytosolic_extracts_INTS10_vs_INTS4	22.4083	-1.0252	-2.38849	0.0225552	0.216437	locfdr(MLE) -> z -> fdrtool(qval) -> fdr	FALSE	no hit	5.29651	cytosolic_extracts
3873	MAGED2	Q9UNF1	Melanoma-associated antigen D2 OS=Homo sapiens GN=MAGED2 PE=1 SV=2	1	1	NA	1	1	NA	8	8	NA	6.27237	6.27237	NA	FALSE	TRUE	TRUE	cytosolic_extracts_INTS10_vs_INTS4	26.1032	0.162684	0.300679	0.77401	0.90457	locfdr(MLE) -> z -> fdrtool(qval) -> fdr	FALSE	no hit	6.27237	cytosolic_extracts
3893	PACSIN2	A0A0U1RR22|Q9UNF0	Protein kinase C and casein kinase substrate in neurons protein 2 (Fragment) OS=Homo sapiens GN=PACSIN2 PE=1 SV=1|Protein kinase C and casein kinase substrate in neurons protein 2 OS=Homo sapiens GN=PACSIN2 PE=1 SV=2	1	1	NA	1	1	NA	4	4	NA	5.59443	5.59443	NA	FALSE	TRUE	TRUE	cytosolic_extracts_INTS10_vs_INTS4	23.6233	0.567633	1.21742	0.245003	0.750025	locfdr(MLE) -> z -> fdrtool(qval) -> fdr	FALSE	no hit	5.59443	cytosolic_extracts
3913	ANK3	Q12955	Ankyrin-3 OS=Homo sapiens GN=ANK3 PE=1 SV=3	1	1	NA	1	1	NA	2	2	NA	5.20709	5.20709	NA	FALSE	TRUE	TRUE	cytosolic_extracts_INTS10_vs_INTS4	21.3449	0.673365	1.45678	0.16418	0.667842	locfdr(MLE) -> z -> fdrtool(qval) -> fdr	FALSE	no hit	5.20709	cytosolic_extracts
3933	MSTO1	Q9BUK6|Q9BUK6-2|Q9BUK6-3|Q9BUK6-7	Protein misato homolog 1 OS=Homo sapiens GN=MSTO1 PE=1 SV=1|Isoform 2 of Protein misato homolog 1 OS=Homo sapiens GN=MSTO1|Isoform 3 of Protein misato homolog 1 OS=Homo sapiens GN=MSTO1|Isoform 7 of Protein misato homolog 1 OS=Homo sapiens GN=MSTO1	1	1	NA	1	1	NA	4	4	NA	5.3868	5.3868	NA	FALSE	TRUE	TRUE	cytosolic_extracts_INTS10_vs_INTS4	23.7827	-0.0361536	-0.149456	0.886509	0.915659	locfdr(MLE) -> z -> fdrtool(qval) -> fdr	FALSE	no hit	5.3868	cytosolic_extracts
3953	CNOT1	A5YKK6|A5YKK6-2|A5YKK6-3|A5YKK6-4	CCR4-NOT transcription complex subunit 1 OS=Homo sapiens GN=CNOT1 PE=1 SV=2|Isoform 2 of CCR4-NOT transcription complex subunit 1 OS=Homo sapiens GN=CNOT1|Isoform 3 of CCR4-NOT transcription complex subunit 1 OS=Homo sapiens GN=CNOT1|Isoform 4 of CCR4-NOT transcription complex subunit 1 OS=Homo sapiens GN=CNOT1	1	1	NA	1	1	NA	2	2	NA	5.21761	5.21761	NA	FALSE	TRUE	TRUE	cytosolic_extracts_INTS10_vs_INTS4	22.7335	-0.0638531	-0.212163	0.839444	0.911349	locfdr(MLE) -> z -> fdrtool(qval) -> fdr	FALSE	no hit	5.21761	cytosolic_extracts
3973	P0837|RAB7A	P0837|P51149	|Ras-related protein Rab-7a OS=Homo sapiens GN=RAB7A PE=1 SV=1	1	1	NA	1	1	NA	5	5	NA	5.86666	5.86666	NA	FALSE	TRUE	TRUE	cytosolic_extracts_INTS10_vs_INTS4	24.3044	0.4164	0.875052	0.403363	0.831643	locfdr(MLE) -> z -> fdrtool(qval) -> fdr	FALSE	no hit	5.86666	cytosolic_extracts
3993	UNC45A	Q9H3U1|Q9H3U1-2	Protein unc-45 homolog A OS=Homo sapiens GN=UNC45A PE=1 SV=1|Isoform 2 of Protein unc-45 homolog A OS=Homo sapiens GN=UNC45A	1	1	NA	1	1	NA	4	4	NA	5.51449	5.51449	NA	FALSE	TRUE	TRUE	cytosolic_extracts_INTS10_vs_INTS4	23.8955	0.161741	0.298545	0.775571	0.904743	locfdr(MLE) -> z -> fdrtool(qval) -> fdr	FALSE	no hit	5.51449	cytosolic_extracts
4013	POLR2B	C9J2Y9|C9J4M6|P30876	DNA-directed RNA polymerase subunit beta OS=Homo sapiens GN=POLR2B PE=1 SV=2|DNA-directed RNA polymerase subunit beta OS=Homo sapiens GN=POLR2B PE=1 SV=2|DNA-directed RNA polymerase II subunit RPB2 OS=Homo sapiens GN=POLR2B PE=1 SV=1	1	1	NA	1	1	NA	11	11	NA	6.09048	6.09048	NA	FALSE	TRUE	TRUE	cytosolic_extracts_INTS10_vs_INTS4	25.845	-0.295587	-0.736771	0.481695	0.855052	locfdr(MLE) -> z -> fdrtool(qval) -> fdr	FALSE	no hit	6.09048	cytosolic_extracts
4033	SPG20	Q8N0X7	Spartin OS=Homo sapiens GN=SPG20 PE=1 SV=1	1	1	NA	1	1	NA	7	7	NA	6.10795	6.10795	NA	FALSE	TRUE	TRUE	cytosolic_extracts_INTS10_vs_INTS4	25.8145	-0.180312	-0.475808	0.64956	0.888328	locfdr(MLE) -> z -> fdrtool(qval) -> fdr	FALSE	no hit	6.10795	cytosolic_extracts
4053	DNAJA2	O60884	DnaJ homolog subfamily A member 2 OS=Homo sapiens GN=DNAJA2 PE=1 SV=1	1	1	NA	1	1	NA	13	13	NA	6.6418	6.6418	NA	FALSE	TRUE	TRUE	cytosolic_extracts_INTS10_vs_INTS4	26.9468	0.839167	1.83213	0.0801892	0.495467	locfdr(MLE) -> z -> fdrtool(qval) -> fdr	FALSE	no hit	6.6418	cytosolic_extracts
4073	KIF1B	O60333-3	Isoform 3 of Kinesin-like protein KIF1B OS=Homo sapiens GN=KIF1B	1	1	NA	1	1	NA	3	3	NA	5.67465	5.67465	NA	FALSE	TRUE	TRUE	cytosolic_extracts_INTS10_vs_INTS4	24.4227	-0.545032	-1.30147	0.213926	0.723744	locfdr(MLE) -> z -> fdrtool(qval) -> fdr	FALSE	no hit	5.67465	cytosolic_extracts
4093	CKAP5	Q14008|Q14008-2|Q14008-3	Cytoskeleton-associated protein 5 OS=Homo sapiens GN=CKAP5 PE=1 SV=3|Isoform 2 of Cytoskeleton-associated protein 5 OS=Homo sapiens GN=CKAP5|Isoform 3 of Cytoskeleton-associated protein 5 OS=Homo sapiens GN=CKAP5	1	1	NA	1	1	NA	9	9	NA	5.76436	5.76436	NA	FALSE	TRUE	TRUE	cytosolic_extracts_INTS10_vs_INTS4	25.5617	0.351888	0.729007	0.486326	0.856234	locfdr(MLE) -> z -> fdrtool(qval) -> fdr	FALSE	no hit	5.76436	cytosolic_extracts
4113	COPS4	D6RAX7|D6RFN0|Q9BT78|Q9BT78-2	COP9 constitutive photomorphogenic-like protein subunit 4 isoform 2 OS=Homo sapiens GN=COPS4 PE=1 SV=1|COP9 signalosome complex subunit 4 OS=Homo sapiens GN=COPS4 PE=1 SV=1|COP9 signalosome complex subunit 4 OS=Homo sapiens GN=COPS4 PE=1 SV=1|Isoform 2 of COP9 signalosome complex subunit 4 OS=Homo sapiens GN=COPS4	1	1	NA	1	1	NA	2	2	NA	5.40228	5.40228	NA	FALSE	TRUE	TRUE	cytosolic_extracts_INTS10_vs_INTS4	23.6418	-0.20764	-0.537674	0.607635	0.881536	locfdr(MLE) -> z -> fdrtool(qval) -> fdr	FALSE	no hit	5.40228	cytosolic_extracts
4133	WNK1	F5GWT4|Q9H4A3|Q9H4A3-2|Q9H4A3-5|Q9H4A3-6|Q9H4A3-7	Serine/threonine-protein kinase WNK1 OS=Homo sapiens GN=WNK1 PE=1 SV=1|Serine/threonine-protein kinase WNK1 OS=Homo sapiens GN=WNK1 PE=1 SV=2|Isoform 2 of Serine/threonine-protein kinase WNK1 OS=Homo sapiens GN=WNK1|Isoform 4 of Serine/threonine-protein kinase WNK1 OS=Homo sapiens GN=WNK1|Isoform 5 of Serine/threonine-protein kinase WNK1 OS=Homo sapiens GN=WNK1|Isoform 6 of Serine/threonine-prote…	1	1	NA	1	1	NA	7	7	NA	5.74715	5.74715	NA	FALSE	TRUE	TRUE	cytosolic_extracts_INTS10_vs_INTS4	25.142	0.205506	0.397622	0.704161	0.896087	locfdr(MLE) -> z -> fdrtool(qval) -> fdr	FALSE	no hit	5.74715	cytosolic_extracts
4153	ACTR1A	P61163|R4GMT0	Alpha-centractin OS=Homo sapiens GN=ACTR1A PE=1 SV=1|Alpha-centractin OS=Homo sapiens GN=ACTR1A PE=1 SV=1	1	1	NA	1	1	NA	2	2	NA	5.70213	5.70213	NA	FALSE	TRUE	TRUE	cytosolic_extracts_INTS10_vs_INTS4	23.0438	-0.559118	-1.33336	0.202913	0.713053	locfdr(MLE) -> z -> fdrtool(qval) -> fdr	FALSE	no hit	5.70213	cytosolic_extracts
4173	DIS3	F2Z2C0|G3V1J5|Q9Y2L1|Q9Y2L1-2	Exosome complex exonuclease RRP44 OS=Homo sapiens GN=DIS3 PE=1 SV=1|Exosome complex exonuclease RRP44 OS=Homo sapiens GN=DIS3 PE=1 SV=1|Exosome complex exonuclease RRP44 OS=Homo sapiens GN=DIS3 PE=1 SV=2|Isoform 2 of Exosome complex exonuclease RRP44 OS=Homo sapiens GN=DIS3	1	1	NA	1	1	NA	2	2	NA	5.50433	5.50433	NA	FALSE	TRUE	TRUE	cytosolic_extracts_INTS10_vs_INTS4	22.4731	0.151266	0.274831	0.792975	0.906639	locfdr(MLE) -> z -> fdrtool(qval) -> fdr	FALSE	no hit	5.50433	cytosolic_extracts
4193	SNX5	Q9Y5X3	Sorting nexin-5 OS=Homo sapiens GN=SNX5 PE=1 SV=1	1	1	NA	1	1	NA	5	5	NA	5.65811	5.65811	NA	FALSE	TRUE	TRUE	cytosolic_extracts_INTS10_vs_INTS4	24.4294	0.400565	0.839203	0.422902	0.838163	locfdr(MLE) -> z -> fdrtool(qval) -> fdr	FALSE	no hit	5.65811	cytosolic_extracts
4213	PRKDC	P78527|P78527-2	DNA-dependent protein kinase catalytic subunit OS=Homo sapiens GN=PRKDC PE=1 SV=3|Isoform 2 of DNA-dependent protein kinase catalytic subunit OS=Homo sapiens GN=PRKDC	1	1	NA	1	1	NA	5	5	NA	5.4425	5.4425	NA	FALSE	TRUE	TRUE	cytosolic_extracts_INTS10_vs_INTS4	23.3872	-0.332686	-0.820758	0.433168	0.84139	locfdr(MLE) -> z -> fdrtool(qval) -> fdr	FALSE	no hit	5.4425	cytosolic_extracts
4233	MAP7D3	Q8IWC1|Q8IWC1-2|Q8IWC1-3|Q8IWC1-4	MAP7 domain-containing protein 3 OS=Homo sapiens GN=MAP7D3 PE=1 SV=2|Isoform 2 of MAP7 domain-containing protein 3 OS=Homo sapiens GN=MAP7D3|Isoform 3 of MAP7 domain-containing protein 3 OS=Homo sapiens GN=MAP7D3|Isoform 4 of MAP7 domain-containing protein 3 OS=Homo sapiens GN=MAP7D3	1	1	NA	1	1	NA	3	3	NA	5.41876	5.41876	NA	FALSE	TRUE	TRUE	cytosolic_extracts_INTS10_vs_INTS4	23.2052	0.381634	0.796348	0.446973	0.845532	locfdr(MLE) -> z -> fdrtool(qval) -> fdr	FALSE	no hit	5.41876	cytosolic_extracts
4253	ARMC6	Q6NXE6|Q6NXE6-2	Armadillo repeat-containing protein 6 OS=Homo sapiens GN=ARMC6 PE=1 SV=2|Isoform 2 of Armadillo repeat-containing protein 6 OS=Homo sapiens GN=ARMC6	1	1	NA	1	1	NA	2	2	NA	5.72839	5.72839	NA	FALSE	TRUE	TRUE	cytosolic_extracts_INTS10_vs_INTS4	22.9211	-1.17238	-2.7217	0.0093473	0.103148	locfdr(MLE) -> z -> fdrtool(qval) -> fdr	FALSE	candidate	5.72839	cytosolic_extracts
4273	KLC4	Q9NSK0|Q9NSK0-3|Q9NSK0-5	Kinesin light chain 4 OS=Homo sapiens GN=KLC4 PE=1 SV=3|Isoform 3 of Kinesin light chain 4 OS=Homo sapiens GN=KLC4|Isoform 5 of Kinesin light chain 4 OS=Homo sapiens GN=KLC4	1	1	NA	1	1	NA	2	2	NA	5.61343	5.61343	NA	FALSE	TRUE	TRUE	cytosolic_extracts_INTS10_vs_INTS4	23.14	-0.462889	-1.11552	0.286758	0.778357	locfdr(MLE) -> z -> fdrtool(qval) -> fdr	FALSE	no hit	5.61343	cytosolic_extracts
4293	EIF4G1	E7EUU4|Q04637|Q04637-3|Q04637-8|Q04637-9	Eukaryotic translation initiation factor 4 gamma 1 OS=Homo sapiens GN=EIF4G1 PE=1 SV=1|Eukaryotic translation initiation factor 4 gamma 1 OS=Homo sapiens GN=EIF4G1 PE=1 SV=4|Isoform B of Eukaryotic translation initiation factor 4 gamma 1 OS=Homo sapiens GN=EIF4G1|Isoform 8 of Eukaryotic translation initiation factor 4 gamma 1 OS=Homo sapiens GN=EIF4G1|Isoform 9 of Eukaryotic translation initiatio…	1	1	NA	1	1	NA	21	21	NA	6.2424	6.2424	NA	FALSE	TRUE	TRUE	cytosolic_extracts_INTS10_vs_INTS4	27.0829	-0.0482217	-0.176776	0.865944	0.913828	locfdr(MLE) -> z -> fdrtool(qval) -> fdr	FALSE	no hit	6.2424	cytosolic_extracts
4313	TSPAN6	A0A087WYV6|A0A087WZU5|O43657	Tetraspanin-6 OS=Homo sapiens GN=TSPAN6 PE=1 SV=1|Tetraspanin-6 OS=Homo sapiens GN=TSPAN6 PE=1 SV=1|Tetraspanin-6 OS=Homo sapiens GN=TSPAN6 PE=1 SV=1	1	1	NA	1	1	NA	2	2	NA	5.48696	5.48696	NA	FALSE	TRUE	TRUE	cytosolic_extracts_INTS10_vs_INTS4	21.6298	0.0346229	0.0107702	0.991794	0.923931	locfdr(MLE) -> z -> fdrtool(qval) -> fdr	FALSE	no hit	5.48696	cytosolic_extracts
4333	AP3B1	O00203|O00203-3	AP-3 complex subunit beta-1 OS=Homo sapiens GN=AP3B1 PE=1 SV=3|Isoform 2 of AP-3 complex subunit beta-1 OS=Homo sapiens GN=AP3B1	1	1	NA	1	1	NA	5	5	NA	5.57167	5.57167	NA	FALSE	TRUE	TRUE	cytosolic_extracts_INTS10_vs_INTS4	24.4909	-0.127405	-0.356035	0.73386	0.899871	locfdr(MLE) -> z -> fdrtool(qval) -> fdr	FALSE	no hit	5.57167	cytosolic_extracts
4353	AP3M1	Q9Y2T2	AP-3 complex subunit mu-1 OS=Homo sapiens GN=AP3M1 PE=1 SV=1	1	1	NA	1	1	NA	2	2	NA	5.28383	5.28383	NA	FALSE	TRUE	TRUE	cytosolic_extracts_INTS10_vs_INTS4	22.7247	1.09771	2.41743	0.0209701	0.204334	locfdr(MLE) -> z -> fdrtool(qval) -> fdr	FALSE	no hit	5.28383	cytosolic_extracts
4373	SMC2	O95347	Structural maintenance of chromosomes protein 2 OS=Homo sapiens GN=SMC2 PE=1 SV=2	1	1	NA	1	1	NA	14	14	NA	6.02617	6.02617	NA	FALSE	TRUE	TRUE	cytosolic_extracts_INTS10_vs_INTS4	26.2188	0.0533641	0.0531973	0.959484	0.92157	locfdr(MLE) -> z -> fdrtool(qval) -> fdr	FALSE	no hit	6.02617	cytosolic_extracts
4393	SEC23IP	Q9Y6Y8|Q9Y6Y8-2	SEC23-interacting protein OS=Homo sapiens GN=SEC23IP PE=1 SV=1|Isoform 2 of SEC23-interacting protein OS=Homo sapiens GN=SEC23IP	1	1	NA	1	1	NA	3	3	NA	5.36648	5.36648	NA	FALSE	TRUE	TRUE	cytosolic_extracts_INTS10_vs_INTS4	23.5375	0.37674	0.785268	0.45332	0.847364	locfdr(MLE) -> z -> fdrtool(qval) -> fdr	FALSE	no hit	5.36648	cytosolic_extracts
4413	TSC22D3	Q99576-3	Isoform 2 of TSC22 domain family protein 3 OS=Homo sapiens GN=TSC22D3	1	1	NA	1	1	NA	2	2	NA	5.26463	5.26463	NA	FALSE	TRUE	TRUE	cytosolic_extracts_INTS10_vs_INTS4	23.0564	0.0998806	0.158503	0.87969	0.91506	locfdr(MLE) -> z -> fdrtool(qval) -> fdr	FALSE	no hit	5.26463	cytosolic_extracts
4433	HNRNPU	Q00839-2	Isoform Short of Heterogeneous nuclear ribonucleoprotein U OS=Homo sapiens GN=HNRNPU	1	1	NA	1	1	NA	4	4	NA	5.54818	5.54818	NA	FALSE	TRUE	TRUE	cytosolic_extracts_INTS10_vs_INTS4	23.9239	0.260829	0.522864	0.617562	0.883217	locfdr(MLE) -> z -> fdrtool(qval) -> fdr	FALSE	no hit	5.54818	cytosolic_extracts
4453	PSMA4	P25789	Proteasome subunit alpha type-4 OS=Homo sapiens GN=PSMA4 PE=1 SV=1	1	1	NA	1	1	NA	3	3	NA	5.73446	5.73446	NA	FALSE	TRUE	TRUE	cytosolic_extracts_INTS10_vs_INTS4	24.6962	-0.110768	-0.31837	0.761107	0.903109	locfdr(MLE) -> z -> fdrtool(qval) -> fdr	FALSE	no hit	5.73446	cytosolic_extracts
4473	MTX1	A0A0A0MRK6|A0A0C4DFQ1|Q13505|Q13505-2|Q13505-3	Metaxin 1, isoform CRA_b OS=Homo sapiens GN=MTX1 PE=1 SV=1|Metaxin-1 OS=Homo sapiens GN=MTX1 PE=1 SV=1|Metaxin-1 OS=Homo sapiens GN=MTX1 PE=1 SV=2|Isoform 2 of Metaxin-1 OS=Homo sapiens GN=MTX1|Isoform 3 of Metaxin-1 OS=Homo sapiens GN=MTX1	1	1	NA	1	1	NA	2	2	NA	5.49207	5.49207	NA	FALSE	TRUE	TRUE	cytosolic_extracts_INTS10_vs_INTS4	23.4373	-0.875884	-2.05047	0.0502189	0.380806	locfdr(MLE) -> z -> fdrtool(qval) -> fdr	FALSE	no hit	5.49207	cytosolic_extracts
4493	DNM2	P50570|P50570-2|P50570-3|P50570-4|P50570-5	Dynamin-2 OS=Homo sapiens GN=DNM2 PE=1 SV=2|Isoform 2 of Dynamin-2 OS=Homo sapiens GN=DNM2|Isoform 3 of Dynamin-2 OS=Homo sapiens GN=DNM2|Isoform 4 of Dynamin-2 OS=Homo sapiens GN=DNM2|Isoform 5 of Dynamin-2 OS=Homo sapiens GN=DNM2	1	1	NA	1	1	NA	5	5	NA	5.68226	5.68226	NA	FALSE	TRUE	TRUE	cytosolic_extracts_INTS10_vs_INTS4	24.9944	0.421383	0.886333	0.397328	0.829522	locfdr(MLE) -> z -> fdrtool(qval) -> fdr	FALSE	no hit	5.68226	cytosolic_extracts
4513	RAB3GAP2	Q9H2M9	Rab3 GTPase-activating protein non-catalytic subunit OS=Homo sapiens GN=RAB3GAP2 PE=1 SV=1	1	1	NA	1	1	NA	5	5	NA	5.84677	5.84677	NA	FALSE	TRUE	TRUE	cytosolic_extracts_INTS10_vs_INTS4	24.2939	0.225165	0.442127	0.672872	0.891778	locfdr(MLE) -> z -> fdrtool(qval) -> fdr	FALSE	no hit	5.84677	cytosolic_extracts
4533	NCAPD2	Q15021	Condensin complex subunit 1 OS=Homo sapiens GN=NCAPD2 PE=1 SV=3	1	1	NA	1	1	NA	5	5	NA	5.64624	5.64624	NA	FALSE	TRUE	TRUE	cytosolic_extracts_INTS10_vs_INTS4	24.6081	0.29949	0.610387	0.559968	0.872735	locfdr(MLE) -> z -> fdrtool(qval) -> fdr	FALSE	no hit	5.64624	cytosolic_extracts
4553	LRRC40	Q9H9A6	Leucine-rich repeat-containing protein 40 OS=Homo sapiens GN=LRRC40 PE=1 SV=1	1	1	NA	1	1	NA	5	5	NA	5.90707	5.90707	NA	FALSE	TRUE	TRUE	cytosolic_extracts_INTS10_vs_INTS4	24.5171	0.340435	0.703079	0.501963	0.860086	locfdr(MLE) -> z -> fdrtool(qval) -> fdr	FALSE	no hit	5.90707	cytosolic_extracts
4573	PSMC2	P35998	26S protease regulatory subunit 7 OS=Homo sapiens GN=PSMC2 PE=1 SV=3	1	1	NA	1	1	NA	4	4	NA	5.581	5.581	NA	FALSE	TRUE	TRUE	cytosolic_extracts_INTS10_vs_INTS4	23.4543	-0.140165	-0.384921	0.713186	0.897267	locfdr(MLE) -> z -> fdrtool(qval) -> fdr	FALSE	no hit	5.581	cytosolic_extracts
4593	DYNC1H1	Q14204	Cytoplasmic dynein 1 heavy chain 1 OS=Homo sapiens GN=DYNC1H1 PE=1 SV=5	1	1	NA	1	1	NA	76	76	NA	6.48607	6.48607	NA	FALSE	TRUE	TRUE	cytosolic_extracts_INTS10_vs_INTS4	29.0063	-0.00569271	-0.0804977	0.938726	0.919975	locfdr(MLE) -> z -> fdrtool(qval) -> fdr	FALSE	no hit	6.48607	cytosolic_extracts
4613	TRIP13	Q15645	Pachytene checkpoint protein 2 homolog OS=Homo sapiens GN=TRIP13 PE=1 SV=2	1	1	NA	1	1	NA	8	8	NA	6.34005	6.34005	NA	FALSE	TRUE	TRUE	cytosolic_extracts_INTS10_vs_INTS4	25.4449	0.407486	0.854871	0.414295	0.835354	locfdr(MLE) -> z -> fdrtool(qval) -> fdr	FALSE	no hit	6.34005	cytosolic_extracts
4633	USP11	G5E9A6|P51784	Ubiquitin carboxyl-terminal hydrolase 11 OS=Homo sapiens GN=USP11 PE=1 SV=1|Ubiquitin carboxyl-terminal hydrolase 11 OS=Homo sapiens GN=USP11 PE=1 SV=3	1	1	NA	1	1	NA	2	2	NA	5.4377	5.4377	NA	FALSE	TRUE	TRUE	cytosolic_extracts_INTS10_vs_INTS4	24.2614	-0.594662	-1.41383	0.176973	0.684272	locfdr(MLE) -> z -> fdrtool(qval) -> fdr	FALSE	no hit	5.4377	cytosolic_extracts
4653	ALDH7A1	P49419|P49419-2	Alpha-aminoadipic semialdehyde dehydrogenase OS=Homo sapiens GN=ALDH7A1 PE=1 SV=5|Isoform 2 of Alpha-aminoadipic semialdehyde dehydrogenase OS=Homo sapiens GN=ALDH7A1	1	1	NA	1	1	NA	3	3	NA	5.22272	5.22272	NA	FALSE	TRUE	TRUE	cytosolic_extracts_INTS10_vs_INTS4	23.2514	-0.562137	-1.3402	0.200609	0.71071	locfdr(MLE) -> z -> fdrtool(qval) -> fdr	FALSE	no hit	5.22272	cytosolic_extracts
4673	STK39	Q9UEW8|Q9UEW8-2	STE20/SPS1-related proline-alanine-rich protein kinase OS=Homo sapiens GN=STK39 PE=1 SV=3|Isoform 2 of STE20/SPS1-related proline-alanine-rich protein kinase OS=Homo sapiens GN=STK39	1	1	NA	1	1	NA	2	2	NA	5.37864	5.37864	NA	FALSE	TRUE	TRUE	cytosolic_extracts_INTS10_vs_INTS4	22.0253	0.926346	2.02949	0.0526163	0.391861	locfdr(MLE) -> z -> fdrtool(qval) -> fdr	FALSE	no hit	5.37864	cytosolic_extracts
4693	MAP1B	P46821	Microtubule-associated protein 1B OS=Homo sapiens GN=MAP1B PE=1 SV=2	1	1	NA	1	1	NA	5	5	NA	5.42673	5.42673	NA	FALSE	TRUE	TRUE	cytosolic_extracts_INTS10_vs_INTS4	24.5134	0.185036	0.351281	0.737281	0.90029	locfdr(MLE) -> z -> fdrtool(qval) -> fdr	FALSE	no hit	5.42673	cytosolic_extracts
4713	EPPK1	A0A075B730|A0A087X1U6|P58107	Epiplakin OS=Homo sapiens GN=EPPK1 PE=1 SV=2|Epiplakin OS=Homo sapiens GN=EPPK1 PE=1 SV=1|Epiplakin OS=Homo sapiens GN=EPPK1 PE=1 SV=2	1	1	NA	1	1	NA	2	2	NA	5.84834	5.84834	NA	FALSE	TRUE	TRUE	cytosolic_extracts_INTS10_vs_INTS4	22.9837	-0.244215	-0.620474	0.553502	0.871439	locfdr(MLE) -> z -> fdrtool(qval) -> fdr	FALSE	no hit	5.84834	cytosolic_extracts
4733	TBC1D4	O60343|O60343-2|O60343-3	TBC1 domain family member 4 OS=Homo sapiens GN=TBC1D4 PE=1 SV=2|Isoform 2 of TBC1 domain family member 4 OS=Homo sapiens GN=TBC1D4|Isoform 3 of TBC1 domain family member 4 OS=Homo sapiens GN=TBC1D4	1	1	NA	1	1	NA	4	4	NA	5.67174	5.67174	NA	FALSE	TRUE	TRUE	cytosolic_extracts_INTS10_vs_INTS4	23.9917	0.447621	0.945732	0.366459	0.817778	locfdr(MLE) -> z -> fdrtool(qval) -> fdr	FALSE	no hit	5.67174	cytosolic_extracts
4753	TBC1D15	Q8TC07|Q8TC07-2|Q8TC07-3	TBC1 domain family member 15 OS=Homo sapiens GN=TBC1D15 PE=1 SV=2|Isoform 2 of TBC1 domain family member 15 OS=Homo sapiens GN=TBC1D15|Isoform 3 of TBC1 domain family member 15 OS=Homo sapiens GN=TBC1D15	1	1	NA	1	1	NA	3	3	NA	5.69015	5.69015	NA	FALSE	TRUE	TRUE	cytosolic_extracts_INTS10_vs_INTS4	23.3507	0.0670402	0.0841579	0.935946	0.919756	locfdr(MLE) -> z -> fdrtool(qval) -> fdr	FALSE	no hit	5.69015	cytosolic_extracts
4773	EIF3E	H0YBR5|P60228	Eukaryotic translation initiation factor 3 subunit E (Fragment) OS=Homo sapiens GN=EIF3E PE=1 SV=1|Eukaryotic translation initiation factor 3 subunit E OS=Homo sapiens GN=EIF3E PE=1 SV=1	1	1	NA	1	1	NA	2	2	NA	5.61024	5.61024	NA	FALSE	TRUE	TRUE	cytosolic_extracts_INTS10_vs_INTS4	23.2693	0.409349	0.85909	0.411996	0.834587	locfdr(MLE) -> z -> fdrtool(qval) -> fdr	FALSE	no hit	5.61024	cytosolic_extracts
4793	PCBP2	Q15366-3|Q15366-6	Isoform 3 of Poly(rC)-binding protein 2 OS=Homo sapiens GN=PCBP2|Isoform 6 of Poly(rC)-binding protein 2 OS=Homo sapiens GN=PCBP2	1	1	NA	1	1	NA	8	8	NA	6.22083	6.22083	NA	FALSE	TRUE	TRUE	cytosolic_extracts_INTS10_vs_INTS4	25.4932	-0.935249	-2.18486	0.0369393	0.311472	locfdr(MLE) -> z -> fdrtool(qval) -> fdr	FALSE	no hit	6.22083	cytosolic_extracts
4813	ARHGAP17	C9IZD3|Q68EM7|Q68EM7-2|Q68EM7-4|Q68EM7-5|Q68EM7-6	Rho GTPase-activating protein 17 (Fragment) OS=Homo sapiens GN=ARHGAP17 PE=1 SV=3|Rho GTPase-activating protein 17 OS=Homo sapiens GN=ARHGAP17 PE=1 SV=1|Isoform 2 of Rho GTPase-activating protein 17 OS=Homo sapiens GN=ARHGAP17|Isoform 4 of Rho GTPase-activating protein 17 OS=Homo sapiens GN=ARHGAP17|Isoform 5 of Rho GTPase-activating protein 17 OS=Homo sapiens GN=ARHGAP17|Isoform 6 of Rho GTPase-…	1	1	NA	1	1	NA	2	2	NA	5.33409	5.33409	NA	FALSE	TRUE	TRUE	cytosolic_extracts_INTS10_vs_INTS4	22.7677	0.327701	0.674252	0.519655	0.864203	locfdr(MLE) -> z -> fdrtool(qval) -> fdr	FALSE	no hit	5.33409	cytosolic_extracts
4833	PSMD2	Q13200|Q13200-2|Q13200-3	26S proteasome non-ATPase regulatory subunit 2 OS=Homo sapiens GN=PSMD2 PE=1 SV=3|Isoform 2 of 26S proteasome non-ATPase regulatory subunit 2 OS=Homo sapiens GN=PSMD2|Isoform 3 of 26S proteasome non-ATPase regulatory subunit 2 OS=Homo sapiens GN=PSMD2	1	1	NA	1	1	NA	4	4	NA	5.49257	5.49257	NA	FALSE	TRUE	TRUE	cytosolic_extracts_INTS10_vs_INTS4	22.9367	-0.00170595	-0.0714723	0.945585	0.920509	locfdr(MLE) -> z -> fdrtool(qval) -> fdr	FALSE	no hit	5.49257	cytosolic_extracts
4853	NEK9	Q8TD19	Serine/threonine-protein kinase Nek9 OS=Homo sapiens GN=NEK9 PE=1 SV=2	1	1	NA	1	1	NA	5	5	NA	5.5018	5.5018	NA	FALSE	TRUE	TRUE	cytosolic_extracts_INTS10_vs_INTS4	23.9905	-0.254716	-0.644247	0.538407	0.86831	locfdr(MLE) -> z -> fdrtool(qval) -> fdr	FALSE	no hit	5.5018	cytosolic_extracts
4873	RFC5	P40937	Replication factor C subunit 5 OS=Homo sapiens GN=RFC5 PE=1 SV=1	1	1	NA	1	1	NA	9	9	NA	6.04437	6.04437	NA	FALSE	TRUE	TRUE	cytosolic_extracts_INTS10_vs_INTS4	26.1994	-0.371977	-0.909706	0.384999	0.825018	locfdr(MLE) -> z -> fdrtool(qval) -> fdr	FALSE	no hit	6.04437	cytosolic_extracts
4893	NR3C1	P04150|P04150-10|P04150-11|P04150-12|P04150-13|P04150-2|P04150-5|P04150-7|P04150-8|P04150-9	Glucocorticoid receptor OS=Homo sapiens GN=NR3C1 PE=1 SV=1|Isoform 10 of Glucocorticoid receptor OS=Homo sapiens GN=NR3C1|Isoform Alpha-C1 of Glucocorticoid receptor OS=Homo sapiens GN=NR3C1|Isoform Alpha-C2 of Glucocorticoid receptor OS=Homo sapiens GN=NR3C1|Isoform Alpha-C3 of Glucocorticoid receptor OS=Homo sapiens GN=NR3C1|Isoform Beta of Glucocorticoid receptor OS=Homo sapiens GN=NR3C1|Isofo…	1	1	NA	1	1	NA	2	2	NA	5.43353	5.43353	NA	FALSE	TRUE	TRUE	cytosolic_extracts_INTS10_vs_INTS4	24.0066	-0.136946	-0.377635	0.718382	0.897934	locfdr(MLE) -> z -> fdrtool(qval) -> fdr	FALSE	no hit	5.43353	cytosolic_extracts
4913	DNAJB6	A0A0J9YX62|C9J2C4|O75190|O75190-2|O75190-3	DnaJ homolog subfamily B member 6 OS=Homo sapiens GN=DNAJB6 PE=1 SV=1|DnaJ homolog subfamily B member 6 (Fragment) OS=Homo sapiens GN=DNAJB6 PE=1 SV=1|DnaJ homolog subfamily B member 6 OS=Homo sapiens GN=DNAJB6 PE=1 SV=2|Isoform B of DnaJ homolog subfamily B member 6 OS=Homo sapiens GN=DNAJB6|Isoform C of DnaJ homolog subfamily B member 6 OS=Homo sapiens GN=DNAJB6	1	1	NA	1	1	NA	4	4	NA	6.00975	6.00975	NA	FALSE	TRUE	TRUE	cytosolic_extracts_INTS10_vs_INTS4	24.6475	0.239549	0.47469	0.650329	0.888445	locfdr(MLE) -> z -> fdrtool(qval) -> fdr	FALSE	no hit	6.00975	cytosolic_extracts
4933	RFC3	P40938|P40938-2	Replication factor C subunit 3 OS=Homo sapiens GN=RFC3 PE=1 SV=2|Isoform 2 of Replication factor C subunit 3 OS=Homo sapiens GN=RFC3	1	1	NA	1	1	NA	3	3	NA	5.49385	5.49385	NA	FALSE	TRUE	TRUE	cytosolic_extracts_INTS10_vs_INTS4	23.2889	0.552441	1.18303	0.25859	0.760008	locfdr(MLE) -> z -> fdrtool(qval) -> fdr	FALSE	no hit	5.49385	cytosolic_extracts
4953	RPS2	E9PQD7|H0YEN5|P15880	40S ribosomal protein S2 OS=Homo sapiens GN=RPS2 PE=1 SV=1|40S ribosomal protein S2 (Fragment) OS=Homo sapiens GN=RPS2 PE=1 SV=1|40S ribosomal protein S2 OS=Homo sapiens GN=RPS2 PE=1 SV=2	1	1	NA	1	1	NA	2	2	NA	5.66694	5.66694	NA	FALSE	TRUE	TRUE	cytosolic_extracts_INTS10_vs_INTS4	24.3042	-0.382481	-0.933486	0.372698	0.82028	locfdr(MLE) -> z -> fdrtool(qval) -> fdr	FALSE	no hit	5.66694	cytosolic_extracts
4973	TTC37	Q6PGP7	Tetratricopeptide repeat protein 37 OS=Homo sapiens GN=TTC37 PE=1 SV=1	1	1	NA	1	1	NA	4	4	NA	5.57665	5.57665	NA	FALSE	TRUE	TRUE	cytosolic_extracts_INTS10_vs_INTS4	23.4687	0.164487	0.304761	0.771028	0.904236	locfdr(MLE) -> z -> fdrtool(qval) -> fdr	FALSE	no hit	5.57665	cytosolic_extracts
4993	SPATA5	Q8NB90|Q8NB90-2	Spermatogenesis-associated protein 5 OS=Homo sapiens GN=SPATA5 PE=1 SV=3|Isoform 2 of Spermatogenesis-associated protein 5 OS=Homo sapiens GN=SPATA5	1	1	NA	1	1	NA	7	7	NA	5.68324	5.68324	NA	FALSE	TRUE	TRUE	cytosolic_extracts_INTS10_vs_INTS4	25.0949	0.253718	0.506766	0.628432	0.885005	locfdr(MLE) -> z -> fdrtool(qval) -> fdr	FALSE	no hit	5.68324	cytosolic_extracts
5013	AKAP8	O43823	A-kinase anchor protein 8 OS=Homo sapiens GN=AKAP8 PE=1 SV=1	1	1	NA	1	1	NA	2	2	NA	5.31501	5.31501	NA	FALSE	TRUE	TRUE	cytosolic_extracts_INTS10_vs_INTS4	22.4264	-0.216271	-0.557213	0.59465	0.879261	locfdr(MLE) -> z -> fdrtool(qval) -> fdr	FALSE	no hit	5.31501	cytosolic_extracts
5033	MTOR	P42345	Serine/threonine-protein kinase mTOR OS=Homo sapiens GN=MTOR PE=1 SV=1	1	1	NA	1	1	NA	2	2	NA	5.34989	5.34989	NA	FALSE	TRUE	TRUE	cytosolic_extracts_INTS10_vs_INTS4	22.3148	-0.203073	-0.527334	0.614559	0.882714	locfdr(MLE) -> z -> fdrtool(qval) -> fdr	FALSE	no hit	5.34989	cytosolic_extracts
5053	MAP2K1	Q02750	Dual specificity mitogen-activated protein kinase kinase 1 OS=Homo sapiens GN=MAP2K1 PE=1 SV=2	1	1	NA	1	1	NA	4	4	NA	6.19075	6.19075	NA	FALSE	TRUE	TRUE	cytosolic_extracts_INTS10_vs_INTS4	24.8037	0.614133	1.32269	0.206554	0.716677	locfdr(MLE) -> z -> fdrtool(qval) -> fdr	FALSE	no hit	6.19075	cytosolic_extracts
5073	IQGAP1	P46940	Ras GTPase-activating-like protein IQGAP1 OS=Homo sapiens GN=IQGAP1 PE=1 SV=1	1	1	NA	1	1	NA	17	17	NA	5.86611	5.86611	NA	FALSE	TRUE	TRUE	cytosolic_extracts_INTS10_vs_INTS4	26.1689	0.29	0.588902	0.573863	0.875432	locfdr(MLE) -> z -> fdrtool(qval) -> fdr	FALSE	no hit	5.86611	cytosolic_extracts
5093	COPS6	E7EM64|Q7L5N1	COP9 signalosome complex subunit 6 OS=Homo sapiens GN=COPS6 PE=1 SV=1|COP9 signalosome complex subunit 6 OS=Homo sapiens GN=COPS6 PE=1 SV=1	1	1	NA	1	1	NA	2	2	NA	5.61554	5.61554	NA	FALSE	TRUE	TRUE	cytosolic_extracts_INTS10_vs_INTS4	23.2006	0.438784	0.925726	0.376685	0.821843	locfdr(MLE) -> z -> fdrtool(qval) -> fdr	FALSE	no hit	5.61554	cytosolic_extracts
5113	GTPBP1	O00178	GTP-binding protein 1 OS=Homo sapiens GN=GTPBP1 PE=1 SV=3	1	1	NA	1	1	NA	4	4	NA	5.72225	5.72225	NA	FALSE	TRUE	TRUE	cytosolic_extracts_INTS10_vs_INTS4	23.5348	0.223247	0.437785	0.675901	0.892211	locfdr(MLE) -> z -> fdrtool(qval) -> fdr	FALSE	no hit	5.72225	cytosolic_extracts
5133	MAP7	A0A087WZ40|Q14244|Q14244-6|Q14244-7	Ensconsin OS=Homo sapiens GN=MAP7 PE=1 SV=1|Ensconsin OS=Homo sapiens GN=MAP7 PE=1 SV=1|Isoform 6 of Ensconsin OS=Homo sapiens GN=MAP7|Isoform 7 of Ensconsin OS=Homo sapiens GN=MAP7	1	1	NA	1	1	NA	2	2	NA	5.76432	5.76432	NA	FALSE	TRUE	TRUE	cytosolic_extracts_INTS10_vs_INTS4	23.7405	-0.593592	-1.41141	0.177716	0.685176	locfdr(MLE) -> z -> fdrtool(qval) -> fdr	FALSE	no hit	5.76432	cytosolic_extracts
5153	SF3A3	Q12874	Splicing factor 3A subunit 3 OS=Homo sapiens GN=SF3A3 PE=1 SV=1	1	1	NA	1	1	NA	2	2	NA	5.65743	5.65743	NA	FALSE	TRUE	TRUE	cytosolic_extracts_INTS10_vs_INTS4	24.2745	0.121419	0.207262	0.843104	0.9117	locfdr(MLE) -> z -> fdrtool(qval) -> fdr	FALSE	no hit	5.65743	cytosolic_extracts
5173	CLINT1	Q14677|Q14677-2|Q14677-3	Clathrin interactor 1 OS=Homo sapiens GN=CLINT1 PE=1 SV=1|Isoform 2 of Clathrin interactor 1 OS=Homo sapiens GN=CLINT1|Isoform 3 of Clathrin interactor 1 OS=Homo sapiens GN=CLINT1	1	1	NA	1	1	NA	6	6	NA	5.91977	5.91977	NA	FALSE	TRUE	TRUE	cytosolic_extracts_INTS10_vs_INTS4	25.1412	-0.36364	-0.890833	0.394936	0.828666	locfdr(MLE) -> z -> fdrtool(qval) -> fdr	FALSE	no hit	5.91977	cytosolic_extracts
5193	ANXA2	H0YMD0|H0YMU9|H0YN42|P07355|P07355-2	Annexin (Fragment) OS=Homo sapiens GN=ANXA2 PE=1 SV=1|Annexin OS=Homo sapiens GN=ANXA2 PE=1 SV=1|Annexin (Fragment) OS=Homo sapiens GN=ANXA2 PE=1 SV=1|Annexin A2 OS=Homo sapiens GN=ANXA2 PE=1 SV=2|Isoform 2 of Annexin A2 OS=Homo sapiens GN=ANXA2	1	1	NA	1	1	NA	2	2	NA	5.50918	5.50918	NA	FALSE	TRUE	TRUE	cytosolic_extracts_INTS10_vs_INTS4	24.8487	-2.43534	-5.58082	9.85385e-08	1.80281e-06	locfdr(MLE) -> z -> fdrtool(qval) -> fdr	TRUE	hit	5.50918	cytosolic_extracts
5213	SNX6	A0A0A0MRI2|Q9UNH7	Sorting nexin 6, isoform CRA_b OS=Homo sapiens GN=SNX6 PE=1 SV=1|Sorting nexin-6 OS=Homo sapiens GN=SNX6 PE=1 SV=1	1	1	NA	1	1	NA	4	4	NA	5.85677	5.85677	NA	FALSE	TRUE	TRUE	cytosolic_extracts_INTS10_vs_INTS4	23.8968	0.187738	0.357399	0.732879	0.899751	locfdr(MLE) -> z -> fdrtool(qval) -> fdr	FALSE	no hit	5.85677	cytosolic_extracts
5233	RPA3	B5MC59|P35244	Replication protein A 14 kDa subunit OS=Homo sapiens GN=RPA3 PE=1 SV=1|Replication protein A 14 kDa subunit OS=Homo sapiens GN=RPA3 PE=1 SV=1	1	1	NA	1	1	NA	2	2	NA	5.34226	5.34226	NA	FALSE	TRUE	TRUE	cytosolic_extracts_INTS10_vs_INTS4	22.7077	-0.425567	-1.03103	0.324832	0.799117	locfdr(MLE) -> z -> fdrtool(qval) -> fdr	FALSE	no hit	5.34226	cytosolic_extracts
5253	RFC4	P35249	Replication factor C subunit 4 OS=Homo sapiens GN=RFC4 PE=1 SV=2	1	1	NA	1	1	NA	7	7	NA	6.0649	6.0649	NA	FALSE	TRUE	TRUE	cytosolic_extracts_INTS10_vs_INTS4	25.861	0.785658	1.71099	0.102278	0.556056	locfdr(MLE) -> z -> fdrtool(qval) -> fdr	FALSE	no hit	6.0649	cytosolic_extracts
5273	EIF3K	K7ERF1|K7ES31|Q9UBQ5|Q9UBQ5-2	Eukaryotic translation initiation factor 3 subunit K OS=Homo sapiens GN=EIF3K PE=1 SV=1|Eukaryotic translation initiation factor 3 subunit K OS=Homo sapiens GN=EIF3K PE=1 SV=1|Eukaryotic translation initiation factor 3 subunit K OS=Homo sapiens GN=EIF3K PE=1 SV=1|Isoform 2 of Eukaryotic translation initiation factor 3 subunit K OS=Homo sapiens GN=EIF3K	1	1	NA	1	1	NA	2	2	NA	5.56613	5.56613	NA	FALSE	TRUE	TRUE	cytosolic_extracts_INTS10_vs_INTS4	22.1225	-0.696967	-1.64543	0.116112	0.587111	locfdr(MLE) -> z -> fdrtool(qval) -> fdr	FALSE	no hit	5.56613	cytosolic_extracts
5293	VARS	A0A140T936|P26640	Valine--tRNA ligase (Fragment) OS=Homo sapiens GN=VARS PE=1 SV=1|Valine--tRNA ligase OS=Homo sapiens GN=VARS PE=1 SV=4	1	1	NA	1	1	NA	2	2	NA	5.29956	5.29956	NA	FALSE	TRUE	TRUE	cytosolic_extracts_INTS10_vs_INTS4	21.5832	-0.0634426	-0.211234	0.840137	0.911416	locfdr(MLE) -> z -> fdrtool(qval) -> fdr	FALSE	no hit	5.29956	cytosolic_extracts
5313	RPLP0|RPLP0P6	F8VPE8|F8VQY6|F8VRK7|F8VS58|F8VU65|F8VWS0|F8VWV4|F8VZS0|G3V210|P05388|P05388-2|Q8NHW5	60S acidic ribosomal protein P0 (Fragment) OS=Homo sapiens GN=RPLP0 PE=1 SV=1|60S acidic ribosomal protein P0 OS=Homo sapiens GN=RPLP0 PE=1 SV=1|60S acidic ribosomal protein P0 OS=Homo sapiens GN=RPLP0 PE=1 SV=1|60S acidic ribosomal protein P0 (Fragment) OS=Homo sapiens GN=RPLP0 PE=1 SV=1|60S acidic ribosomal protein P0 (Fragment) OS=Homo sapiens GN=RPLP0 PE=1 SV=1|60S acidic ribosomal protein P0…	1	1	NA	1	1	NA	2	2	NA	5.71767	5.71767	NA	FALSE	TRUE	TRUE	cytosolic_extracts_INTS10_vs_INTS4	24.236	0.253299	0.505818	0.629074	0.885109	locfdr(MLE) -> z -> fdrtool(qval) -> fdr	FALSE	no hit	5.71767	cytosolic_extracts
5333	IRGQ	Q8WZA9	Immunity-related GTPase family Q protein OS=Homo sapiens GN=IRGQ PE=1 SV=1	1	1	NA	1	1	NA	2	2	NA	5.51137	5.51137	NA	FALSE	TRUE	TRUE	cytosolic_extracts_INTS10_vs_INTS4	23.1825	0.301933	0.615917	0.556418	0.872027	locfdr(MLE) -> z -> fdrtool(qval) -> fdr	FALSE	no hit	5.51137	cytosolic_extracts
5353	AKT2|AKT3	J3KTC6|J3QKW1|M0R0P9|P31751|Q9Y243|Q9Y243-2	RAC-beta serine/threonine-protein kinase (Fragment) OS=Homo sapiens GN=AKT2 PE=4 SV=1|RAC-beta serine/threonine-protein kinase (Fragment) OS=Homo sapiens GN=AKT2 PE=1 SV=1|RAC-beta serine/threonine-protein kinase OS=Homo sapiens GN=AKT2 PE=1 SV=1|RAC-beta serine/threonine-protein kinase OS=Homo sapiens GN=AKT2 PE=1 SV=2|RAC-gamma serine/threonine-protein kinase OS=Homo sapiens GN=AKT3 PE=1 SV=1|I…	1	1	NA	1	1	NA	2	2	NA	5.50852	5.50852	NA	FALSE	TRUE	TRUE	cytosolic_extracts_INTS10_vs_INTS4	24.2924	-1.4807	-3.41968	0.00109223	0.0146029	locfdr(MLE) -> z -> fdrtool(qval) -> fdr	TRUE	hit	5.50852	cytosolic_extracts
5373	DIAPH2	A6NML8|C9J6U3|K4DI95|O60879|O60879-2|O60879-3	Diaphanous homolog 2 (Drosophila), isoform CRA_c OS=Homo sapiens GN=DIAPH2 PE=1 SV=3|Protein diaphanous homolog 2 OS=Homo sapiens GN=DIAPH2 PE=1 SV=3|Diaphanous homolog 2 (Drosophila), isoform CRA_a OS=Homo sapiens GN=DIAPH2 PE=1 SV=1|Protein diaphanous homolog 2 OS=Homo sapiens GN=DIAPH2 PE=1 SV=1|Isoform 2 of Protein diaphanous homolog 2 OS=Homo sapiens GN=DIAPH2|Isoform 3 of Protein diaphanous…	1	1	NA	1	1	NA	2	2	NA	5.53625	5.53625	NA	FALSE	TRUE	TRUE	cytosolic_extracts_INTS10_vs_INTS4	23.8812	-0.573437	-1.36578	0.192148	0.701771	locfdr(MLE) -> z -> fdrtool(qval) -> fdr	FALSE	no hit	5.53625	cytosolic_extracts
5393	PML	H3BT57|P29590|P29590-10|P29590-11|P29590-12|P29590-13|P29590-14|P29590-2|P29590-3|P29590-4|P29590-5|P29590-8|P29590-9	Protein PML OS=Homo sapiens GN=PML PE=1 SV=1|Protein PML OS=Homo sapiens GN=PML PE=1 SV=3|Isoform PML-7 of Protein PML OS=Homo sapiens GN=PML|Isoform PML-11 of Protein PML OS=Homo sapiens GN=PML|Isoform PML-12 of Protein PML OS=Homo sapiens GN=PML|Isoform PML-13 of Protein PML OS=Homo sapiens GN=PML|Isoform PML-14 of Protein PML OS=Homo sapiens GN=PML|Isoform PML-5 of Protein PML OS=Homo sapiens …	1	1	NA	1	1	NA	3	3	NA	5.4161	5.4161	NA	FALSE	TRUE	TRUE	cytosolic_extracts_INTS10_vs_INTS4	23.137	0.291002	0.591171	0.572388	0.875151	locfdr(MLE) -> z -> fdrtool(qval) -> fdr	FALSE	no hit	5.4161	cytosolic_extracts
5413	NAP1L1	B7Z9C2|F5H4R6|F8VRJ2|F8VUX1|F8VV59|F8VXI6|F8VY35|F8W020|F8W0J6|F8W118|H0YHC3|H0YIV4|P55209|P55209-2|P55209-3	Nucleosome assembly protein 1-like 1 OS=Homo sapiens GN=NAP1L1 PE=1 SV=1|Nucleosome assembly protein 1-like 1 OS=Homo sapiens GN=NAP1L1 PE=1 SV=1|Nucleosome assembly protein 1-like 1 (Fragment) OS=Homo sapiens GN=NAP1L1 PE=1 SV=1|Nucleosome assembly protein 1-like 1 (Fragment) OS=Homo sapiens GN=NAP1L1 PE=1 SV=1|Nucleosome assembly protein 1-like 1 OS=Homo sapiens GN=NAP1L1 PE=1 SV=1|Nucleosome a…	1	1	NA	1	1	NA	2	2	NA	5.85959	5.85959	NA	FALSE	TRUE	TRUE	cytosolic_extracts_INTS10_vs_INTS4	23.0132	0.203721	0.393582	0.707028	0.896465	locfdr(MLE) -> z -> fdrtool(qval) -> fdr	FALSE	no hit	5.85959	cytosolic_extracts
5433	DSG1	Q02413	Desmoglein-1 OS=Homo sapiens GN=DSG1 PE=1 SV=2	1	1	NA	1	1	NA	5	5	NA	6.0274	6.0274	NA	FALSE	TRUE	TRUE	cytosolic_extracts_INTS10_vs_INTS4	25.5383	-3.81742	-8.70964	2.22045e-16	1.28643e-14	locfdr(MLE) -> z -> fdrtool(qval) -> fdr	TRUE	hit	6.0274	cytosolic_extracts
5453	COPG1	Q9Y678	Coatomer subunit gamma-1 OS=Homo sapiens GN=COPG1 PE=1 SV=1	1	1	NA	1	1	NA	3	3	NA	5.54151	5.54151	NA	FALSE	TRUE	TRUE	cytosolic_extracts_INTS10_vs_INTS4	22.5437	0.142759	0.255572	0.807185	0.908132	locfdr(MLE) -> z -> fdrtool(qval) -> fdr	FALSE	no hit	5.54151	cytosolic_extracts
5473	ATXN10	Q9UBB4	Ataxin-10 OS=Homo sapiens GN=ATXN10 PE=1 SV=1	1	1	NA	1	1	NA	8	8	NA	5.69404	5.69404	NA	FALSE	TRUE	TRUE	cytosolic_extracts_INTS10_vs_INTS4	25.1595	0.394967	0.82653	0.42994	0.840389	locfdr(MLE) -> z -> fdrtool(qval) -> fdr	FALSE	no hit	5.69404	cytosolic_extracts
5493	SH3GLB2	B7ZC38|Q9NR46	Endophilin-B2 OS=Homo sapiens GN=SH3GLB2 PE=1 SV=1|Endophilin-B2 OS=Homo sapiens GN=SH3GLB2 PE=1 SV=1	1	1	NA	1	1	NA	4	4	NA	5.7089	5.7089	NA	FALSE	TRUE	TRUE	cytosolic_extracts_INTS10_vs_INTS4	24.8745	-0.491768	-1.18089	0.259449	0.760612	locfdr(MLE) -> z -> fdrtool(qval) -> fdr	FALSE	no hit	5.7089	cytosolic_extracts
5513	SEC16A	F1T0I1|J3KNL6|O15027|O15027-2|O15027-3|O15027-4|O15027-5	Protein transport protein Sec16A OS=Homo sapiens GN=SEC16A PE=1 SV=1|Protein transport protein Sec16A OS=Homo sapiens GN=SEC16A PE=1 SV=1|Protein transport protein Sec16A OS=Homo sapiens GN=SEC16A PE=1 SV=3|Isoform 2 of Protein transport protein Sec16A OS=Homo sapiens GN=SEC16A|Isoform 3 of Protein transport protein Sec16A OS=Homo sapiens GN=SEC16A|Isoform 4 of Protein transport protein Sec16A OS…	1	1	NA	1	1	NA	3	3	NA	5.41194	5.41194	NA	FALSE	TRUE	TRUE	cytosolic_extracts_INTS10_vs_INTS4	22.475	0.242043	0.480336	0.646452	0.887851	locfdr(MLE) -> z -> fdrtool(qval) -> fdr	FALSE	no hit	5.41194	cytosolic_extracts
5533	ABCF2	Q9UG63|Q9UG63-2	ATP-binding cassette sub-family F member 2 OS=Homo sapiens GN=ABCF2 PE=1 SV=2|Isoform 2 of ATP-binding cassette sub-family F member 2 OS=Homo sapiens GN=ABCF2	1	1	NA	1	1	NA	5	5	NA	5.67801	5.67801	NA	FALSE	TRUE	TRUE	cytosolic_extracts_INTS10_vs_INTS4	24.4429	-0.585347	-1.39274	0.18352	0.692067	locfdr(MLE) -> z -> fdrtool(qval) -> fdr	FALSE	no hit	5.67801	cytosolic_extracts
5553	SH3GLB1	A0A087WW40|Q9Y371|Q9Y371-2	Endophilin-B1 OS=Homo sapiens GN=SH3GLB1 PE=1 SV=1|Endophilin-B1 OS=Homo sapiens GN=SH3GLB1 PE=1 SV=1|Isoform 2 of Endophilin-B1 OS=Homo sapiens GN=SH3GLB1	1	1	NA	1	1	NA	4	4	NA	6.0379	6.0379	NA	FALSE	TRUE	TRUE	cytosolic_extracts_INTS10_vs_INTS4	25.2326	0.211469	0.411121	0.694615	0.894809	locfdr(MLE) -> z -> fdrtool(qval) -> fdr	FALSE	no hit	6.0379	cytosolic_extracts
5573	CAND1	Q86VP6	Cullin-associated NEDD8-dissociated protein 1 OS=Homo sapiens GN=CAND1 PE=1 SV=2	1	1	NA	1	1	NA	20	20	NA	6.45943	6.45943	NA	FALSE	TRUE	TRUE	cytosolic_extracts_INTS10_vs_INTS4	27.0863	-0.282567	-0.707296	0.499401	0.859469	locfdr(MLE) -> z -> fdrtool(qval) -> fdr	FALSE	no hit	6.45943	cytosolic_extracts
5593	SNX4	O95219	Sorting nexin-4 OS=Homo sapiens GN=SNX4 PE=1 SV=1	1	1	NA	1	1	NA	2	2	NA	5.42116	5.42116	NA	FALSE	TRUE	TRUE	cytosolic_extracts_INTS10_vs_INTS4	22.9079	0.0138938	-0.0361571	0.972456	0.922535	locfdr(MLE) -> z -> fdrtool(qval) -> fdr	FALSE	no hit	5.42116	cytosolic_extracts
5613	UBAP2L	F8W726|Q14157|Q14157-1|Q14157-3|Q14157-4|Q14157-5	Ubiquitin-associated protein 2-like OS=Homo sapiens GN=UBAP2L PE=1 SV=2|Ubiquitin-associated protein 2-like OS=Homo sapiens GN=UBAP2L PE=1 SV=2|Isoform 2 of Ubiquitin-associated protein 2-like OS=Homo sapiens GN=UBAP2L|Isoform 3 of Ubiquitin-associated protein 2-like OS=Homo sapiens GN=UBAP2L|Isoform 4 of Ubiquitin-associated protein 2-like OS=Homo sapiens GN=UBAP2L|Isoform 5 of Ubiquitin-associa…	1	1	NA	1	1	NA	10	10	NA	6.17066	6.17066	NA	FALSE	TRUE	TRUE	cytosolic_extracts_INTS10_vs_INTS4	25.6107	0.46489	0.984826	0.346982	0.809498	locfdr(MLE) -> z -> fdrtool(qval) -> fdr	FALSE	no hit	6.17066	cytosolic_extracts
5633	UBR5	O95071|O95071-2	E3 ubiquitin-protein ligase UBR5 OS=Homo sapiens GN=UBR5 PE=1 SV=2|Isoform 2 of E3 ubiquitin-protein ligase UBR5 OS=Homo sapiens GN=UBR5	1	1	NA	1	1	NA	12	12	NA	5.6802	5.6802	NA	FALSE	TRUE	TRUE	cytosolic_extracts_INTS10_vs_INTS4	25.5063	0.661522	1.42997	0.172081	0.678186	locfdr(MLE) -> z -> fdrtool(qval) -> fdr	FALSE	no hit	5.6802	cytosolic_extracts
5653	PLS3	A0A0A0MSQ0|P13797|P13797-2|P13797-3	Plastin-3 OS=Homo sapiens GN=PLS3 PE=1 SV=1|Plastin-3 OS=Homo sapiens GN=PLS3 PE=1 SV=4|Isoform 2 of Plastin-3 OS=Homo sapiens GN=PLS3|Isoform 3 of Plastin-3 OS=Homo sapiens GN=PLS3	1	1	NA	1	1	NA	2	2	NA	5.31655	5.31655	NA	FALSE	TRUE	TRUE	cytosolic_extracts_INTS10_vs_INTS4	23.1349	-0.0897065	-0.270691	0.796024	0.906963	locfdr(MLE) -> z -> fdrtool(qval) -> fdr	FALSE	no hit	5.31655	cytosolic_extracts
5673	PRPS1	P60891|P60891-2	Ribose-phosphate pyrophosphokinase 1 OS=Homo sapiens GN=PRPS1 PE=1 SV=2|Isoform 2 of Ribose-phosphate pyrophosphokinase 1 OS=Homo sapiens GN=PRPS1	1	1	NA	1	1	NA	4	4	NA	5.80485	5.80485	NA	FALSE	TRUE	TRUE	cytosolic_extracts_INTS10_vs_INTS4	25.2922	0.222939	0.437087	0.676389	0.89228	locfdr(MLE) -> z -> fdrtool(qval) -> fdr	FALSE	no hit	5.80485	cytosolic_extracts
5693	F5H423|ARF3|ARF1	F5H423|P61204|P84077	Uncharacterized protein OS=Homo sapiens PE=3 SV=1|ADP-ribosylation factor 3 OS=Homo sapiens GN=ARF3 PE=1 SV=2|ADP-ribosylation factor 1 OS=Homo sapiens GN=ARF1 PE=1 SV=2	1	1	NA	1	1	NA	2	2	NA	6.10603	6.10603	NA	FALSE	TRUE	TRUE	cytosolic_extracts_INTS10_vs_INTS4	25.4557	-0.845067	-1.9807	0.0585614	0.417646	locfdr(MLE) -> z -> fdrtool(qval) -> fdr	FALSE	no hit	6.10603	cytosolic_extracts
5713	PSMD8	K7EJC1|K7EJR3|P48556|R4GMR5	26S proteasome non-ATPase regulatory subunit 8 OS=Homo sapiens GN=PSMD8 PE=1 SV=1|26S proteasome non-ATPase regulatory subunit 8 (Fragment) OS=Homo sapiens GN=PSMD8 PE=1 SV=7|26S proteasome non-ATPase regulatory subunit 8 OS=Homo sapiens GN=PSMD8 PE=1 SV=2|26S proteasome non-ATPase regulatory subunit 8 OS=Homo sapiens GN=PSMD8 PE=1 SV=1	1	1	NA	1	1	NA	2	2	NA	5.32233	5.32233	NA	FALSE	TRUE	TRUE	cytosolic_extracts_INTS10_vs_INTS4	23.4747	0.840598	1.83537	0.0796564	0.493801	locfdr(MLE) -> z -> fdrtool(qval) -> fdr	FALSE	no hit	5.32233	cytosolic_extracts
5733	PTBP1	A6NLN1|P26599|P26599-2|P26599-3	Polypyrimidine tract binding protein 1, isoform CRA_b OS=Homo sapiens GN=PTBP1 PE=1 SV=4|Polypyrimidine tract-binding protein 1 OS=Homo sapiens GN=PTBP1 PE=1 SV=1|Isoform 2 of Polypyrimidine tract-binding protein 1 OS=Homo sapiens GN=PTBP1|Isoform 3 of Polypyrimidine tract-binding protein 1 OS=Homo sapiens GN=PTBP1	1	1	NA	1	1	NA	7	7	NA	6.06847	6.06847	NA	FALSE	TRUE	TRUE	cytosolic_extracts_INTS10_vs_INTS4	24.9299	-0.72893	-1.71779	0.100921	0.552758	locfdr(MLE) -> z -> fdrtool(qval) -> fdr	FALSE	no hit	6.06847	cytosolic_extracts
5753	USP10	Q14694|Q14694-2|Q14694-3	Ubiquitin carboxyl-terminal hydrolase 10 OS=Homo sapiens GN=USP10 PE=1 SV=2|Isoform 2 of Ubiquitin carboxyl-terminal hydrolase 10 OS=Homo sapiens GN=USP10|Isoform 3 of Ubiquitin carboxyl-terminal hydrolase 10 OS=Homo sapiens GN=USP10	1	1	NA	1	1	NA	2	2	NA	4.72497	4.72497	NA	FALSE	TRUE	TRUE	cytosolic_extracts_INTS10_vs_INTS4	23.0619	1.22128	2.69718	0.0100047	0.109262	locfdr(MLE) -> z -> fdrtool(qval) -> fdr	FALSE	candidate	4.72497	cytosolic_extracts
5773	EIF3F	O00303	Eukaryotic translation initiation factor 3 subunit F OS=Homo sapiens GN=EIF3F PE=1 SV=1	1	1	NA	1	1	NA	3	3	NA	5.12597	5.12597	NA	FALSE	TRUE	TRUE	cytosolic_extracts_INTS10_vs_INTS4	23.7921	0.593929	1.27695	0.222684	0.731694	locfdr(MLE) -> z -> fdrtool(qval) -> fdr	FALSE	no hit	5.12597	cytosolic_extracts
5793	ACLY	P53396|P53396-2	ATP-citrate synthase OS=Homo sapiens GN=ACLY PE=1 SV=3|Isoform 2 of ATP-citrate synthase OS=Homo sapiens GN=ACLY	1	1	NA	1	1	NA	4	4	NA	5.60301	5.60301	NA	FALSE	TRUE	TRUE	cytosolic_extracts_INTS10_vs_INTS4	23.9834	-0.226383	-0.580104	0.5796	0.876513	locfdr(MLE) -> z -> fdrtool(qval) -> fdr	FALSE	no hit	5.60301	cytosolic_extracts
5813	CDK1	P06493	Cyclin-dependent kinase 1 OS=Homo sapiens GN=CDK1 PE=1 SV=3	1	1	NA	1	1	NA	4	4	NA	5.66593	5.66593	NA	FALSE	TRUE	TRUE	cytosolic_extracts_INTS10_vs_INTS4	24.5679	-0.185874	-0.488399	0.640932	0.886994	locfdr(MLE) -> z -> fdrtool(qval) -> fdr	FALSE	no hit	5.66593	cytosolic_extracts
5833	STRAP	Q9Y3F4|Q9Y3F4-2	Serine-threonine kinase receptor-associated protein OS=Homo sapiens GN=STRAP PE=1 SV=1|Isoform 2 of Serine-threonine kinase receptor-associated protein OS=Homo sapiens GN=STRAP	1	1	NA	1	1	NA	4	4	NA	5.67554	5.67554	NA	FALSE	TRUE	TRUE	cytosolic_extracts_INTS10_vs_INTS4	24.4878	-0.0747089	-0.236739	0.821144	0.909552	locfdr(MLE) -> z -> fdrtool(qval) -> fdr	FALSE	no hit	5.67554	cytosolic_extracts
5853	CUL4B	K4DI93|Q13620|Q13620-1|Q13620-3	Cullin 4B, isoform CRA_e OS=Homo sapiens GN=CUL4B PE=1 SV=1|Cullin-4B OS=Homo sapiens GN=CUL4B PE=1 SV=4|Isoform 2 of Cullin-4B OS=Homo sapiens GN=CUL4B|Isoform 3 of Cullin-4B OS=Homo sapiens GN=CUL4B	1	1	NA	1	1	NA	3	3	NA	5.5406	5.5406	NA	FALSE	TRUE	TRUE	cytosolic_extracts_INTS10_vs_INTS4	22.8397	-0.374425	-0.915249	0.38211	0.823927	locfdr(MLE) -> z -> fdrtool(qval) -> fdr	FALSE	no hit	5.5406	cytosolic_extracts
5873	P0847_INTS10	P0847_INTS10	NA	1	1	NA	1	1	NA	38	38	NA	7.83601	7.83601	NA	FALSE	TRUE	TRUE	cytosolic_extracts_INTS10_vs_INTS4	30.9014	4.52855	10.1843	2.22045e-16	1.28643e-14	locfdr(MLE) -> z -> fdrtool(qval) -> fdr	TRUE	hit	7.83601	cytosolic_extracts
5893	UPF1	Q92900|Q92900-2	Regulator of nonsense transcripts 1 OS=Homo sapiens GN=UPF1 PE=1 SV=2|Isoform 2 of Regulator of nonsense transcripts 1 OS=Homo sapiens GN=UPF1	1	1	NA	1	1	NA	9	9	NA	5.88561	5.88561	NA	FALSE	TRUE	TRUE	cytosolic_extracts_INTS10_vs_INTS4	25.2347	0.184502	0.350072	0.738153	0.900396	locfdr(MLE) -> z -> fdrtool(qval) -> fdr	FALSE	no hit	5.88561	cytosolic_extracts
5913	SLFN11	Q7Z7L1	Schlafen family member 11 OS=Homo sapiens GN=SLFN11 PE=1 SV=2	1	1	NA	1	1	NA	7	7	NA	5.73149	5.73149	NA	FALSE	TRUE	TRUE	cytosolic_extracts_INTS10_vs_INTS4	24.661	0.232911	0.459663	0.660694	0.890003	locfdr(MLE) -> z -> fdrtool(qval) -> fdr	FALSE	no hit	5.73149	cytosolic_extracts
5933	NACA	E9PAV3|E9PAV3-2|F8VZJ2|F8W0W4|H0YHX9|Q13765	Nascent polypeptide-associated complex subunit alpha, muscle-specific form OS=Homo sapiens GN=NACA PE=1 SV=1|Isoform 2 of Nascent polypeptide-associated complex subunit alpha, muscle-specific form OS=Homo sapiens GN=NACA|Nascent polypeptide-associated complex subunit alpha OS=Homo sapiens GN=NACA PE=1 SV=1|Nascent polypeptide-associated complex subunit alpha (Fragment) OS=Homo sapiens GN=NACA PE=…	1	1	NA	1	1	NA	4	4	NA	5.8179	5.8179	NA	FALSE	TRUE	TRUE	cytosolic_extracts_INTS10_vs_INTS4	25.2866	0.560693	1.20171	0.251146	0.75464	locfdr(MLE) -> z -> fdrtool(qval) -> fdr	FALSE	no hit	5.8179	cytosolic_extracts
5953	PMVK	Q15126	Phosphomevalonate kinase OS=Homo sapiens GN=PMVK PE=1 SV=3	1	1	NA	1	1	NA	2	2	NA	6.05809	6.05809	NA	FALSE	TRUE	TRUE	cytosolic_extracts_INTS10_vs_INTS4	23.1659	0.252852	0.504805	0.629761	0.88522	locfdr(MLE) -> z -> fdrtool(qval) -> fdr	FALSE	no hit	6.05809	cytosolic_extracts
5973	PPP6C	O00743|O00743-2|O00743-3	Serine/threonine-protein phosphatase 6 catalytic subunit OS=Homo sapiens GN=PPP6C PE=1 SV=1|Isoform 2 of Serine/threonine-protein phosphatase 6 catalytic subunit OS=Homo sapiens GN=PPP6C|Isoform 3 of Serine/threonine-protein phosphatase 6 catalytic subunit OS=Homo sapiens GN=PPP6C	1	1	NA	1	1	NA	3	3	NA	5.82281	5.82281	NA	FALSE	TRUE	TRUE	cytosolic_extracts_INTS10_vs_INTS4	24.4572	0.378203	0.78858	0.451418	0.84682	locfdr(MLE) -> z -> fdrtool(qval) -> fdr	FALSE	no hit	5.82281	cytosolic_extracts
5993	XRCC6	B1AHC9|P12956|P12956-2	X-ray repair cross-complementing protein 6 OS=Homo sapiens GN=XRCC6 PE=1 SV=1|X-ray repair cross-complementing protein 6 OS=Homo sapiens GN=XRCC6 PE=1 SV=2|Isoform 2 of X-ray repair cross-complementing protein 6 OS=Homo sapiens GN=XRCC6	1	1	NA	1	1	NA	3	3	NA	5.72169	5.72169	NA	FALSE	TRUE	TRUE	cytosolic_extracts_INTS10_vs_INTS4	23.7494	0.290726	0.590546	0.572794	0.875229	locfdr(MLE) -> z -> fdrtool(qval) -> fdr	FALSE	no hit	5.72169	cytosolic_extracts
6013	MSH2	E9PHA6|P43246|P43246-2|V9H019	DNA mismatch repair protein OS=Homo sapiens GN=MSH2 PE=1 SV=1|DNA mismatch repair protein Msh2 OS=Homo sapiens GN=MSH2 PE=1 SV=1|Isoform 2 of DNA mismatch repair protein Msh2 OS=Homo sapiens GN=MSH2|DNA mismatch repair protein Msh2 OS=Homo sapiens GN=MSH2 PE=1 SV=1	1	1	NA	1	1	NA	6	6	NA	5.72389	5.72389	NA	FALSE	TRUE	TRUE	cytosolic_extracts_INTS10_vs_INTS4	24.2853	0.474008	1.00547	0.33697	0.804942	locfdr(MLE) -> z -> fdrtool(qval) -> fdr	FALSE	no hit	5.72389	cytosolic_extracts
6033	NAP1L4	A8MXH2|C9J6D1|C9JZI7|E9PKT8|Q99733|Q99733-2	Nucleosome assembly protein 1-like 4 (Fragment) OS=Homo sapiens GN=NAP1L4 PE=1 SV=2|Nucleosome assembly protein 1-like 4 (Fragment) OS=Homo sapiens GN=NAP1L4 PE=1 SV=1|Nucleosome assembly protein 1-like 4 (Fragment) OS=Homo sapiens GN=NAP1L4 PE=1 SV=1|Nucleosome assembly protein 1-like 4 (Fragment) OS=Homo sapiens GN=NAP1L4 PE=1 SV=1|Nucleosome assembly protein 1-like 4 OS=Homo sapiens GN=NAP1L4 …	1	1	NA	1	1	NA	2	2	NA	6.04402	6.04402	NA	FALSE	TRUE	TRUE	cytosolic_extracts_INTS10_vs_INTS4	24.7566	0.267258	0.53742	0.607806	0.881565	locfdr(MLE) -> z -> fdrtool(qval) -> fdr	FALSE	no hit	6.04402	cytosolic_extracts
6053	TUBA1C	F5H5D3|Q9BQE3	Tubulin alpha-1C chain OS=Homo sapiens GN=TUBA1C PE=1 SV=1|Tubulin alpha-1C chain OS=Homo sapiens GN=TUBA1C PE=1 SV=1	1	1	NA	1	1	NA	3	3	NA	6.6931	6.6931	NA	FALSE	TRUE	TRUE	cytosolic_extracts_INTS10_vs_INTS4	24.7685	0.699945	1.51695	0.147446	0.643581	locfdr(MLE) -> z -> fdrtool(qval) -> fdr	FALSE	no hit	6.6931	cytosolic_extracts
6073	COPB2	P35606|P35606-2	Coatomer subunit beta' OS=Homo sapiens GN=COPB2 PE=1 SV=2|Isoform 2 of Coatomer subunit beta' OS=Homo sapiens GN=COPB2	1	1	NA	1	1	NA	8	8	NA	5.9633	5.9633	NA	FALSE	TRUE	TRUE	cytosolic_extracts_INTS10_vs_INTS4	25.3957	0.0860804	0.127262	0.903272	0.917094	locfdr(MLE) -> z -> fdrtool(qval) -> fdr	FALSE	no hit	5.9633	cytosolic_extracts
6093	PSME1	Q06323|Q06323-2|Q06323-3	Proteasome activator complex subunit 1 OS=Homo sapiens GN=PSME1 PE=1 SV=1|Isoform 2 of Proteasome activator complex subunit 1 OS=Homo sapiens GN=PSME1|Isoform 3 of Proteasome activator complex subunit 1 OS=Homo sapiens GN=PSME1	1	1	NA	1	1	NA	4	4	NA	5.81236	5.81236	NA	FALSE	TRUE	TRUE	cytosolic_extracts_INTS10_vs_INTS4	25.8576	0.548253	1.17355	0.262426	0.762683	locfdr(MLE) -> z -> fdrtool(qval) -> fdr	FALSE	no hit	5.81236	cytosolic_extracts
6113	XP32	Q5T750	Skin-specific protein 32 OS=Homo sapiens GN=XP32 PE=1 SV=1	1	1	NA	1	1	NA	3	3	NA	5.49629	5.49629	NA	FALSE	TRUE	TRUE	cytosolic_extracts_INTS10_vs_INTS4	25.9262	-2.97544	-6.80353	8.19225e-11	2.37312e-09	locfdr(MLE) -> z -> fdrtool(qval) -> fdr	TRUE	hit	5.49629	cytosolic_extracts
6133	RTF1	Q92541	RNA polymerase-associated protein RTF1 homolog OS=Homo sapiens GN=RTF1 PE=1 SV=4	1	1	NA	1	1	NA	2	2	NA	5.28059	5.28059	NA	FALSE	TRUE	TRUE	cytosolic_extracts_INTS10_vs_INTS4	23.6929	-0.933455	-2.1808	0.0372918	0.313512	locfdr(MLE) -> z -> fdrtool(qval) -> fdr	FALSE	no hit	5.28059	cytosolic_extracts
6153	MAP2K3|MAP2K6	P46734|P46734-2|P46734-3|P52564|P52564-2	Dual specificity mitogen-activated protein kinase kinase 3 OS=Homo sapiens GN=MAP2K3 PE=1 SV=2|Isoform 1 of Dual specificity mitogen-activated protein kinase kinase 3 OS=Homo sapiens GN=MAP2K3|Isoform 2 of Dual specificity mitogen-activated protein kinase kinase 3 OS=Homo sapiens GN=MAP2K3|Dual specificity mitogen-activated protein kinase kinase 6 OS=Homo sapiens GN=MAP2K6 PE=1 SV=1|Isoform 2 of …	1	1	NA	1	1	NA	3	3	NA	5.57783	5.57783	NA	FALSE	TRUE	TRUE	cytosolic_extracts_INTS10_vs_INTS4	22.8129	-0.617029	-1.46446	0.161966	0.664824	locfdr(MLE) -> z -> fdrtool(qval) -> fdr	FALSE	no hit	5.57783	cytosolic_extracts
6173	HBS1L	B7Z524|H0YDX7|J3QT46|Q9Y450|Q9Y450-4	HBS1-like protein OS=Homo sapiens GN=HBS1L PE=1 SV=1|HBS1-like protein (Fragment) OS=Homo sapiens GN=HBS1L PE=1 SV=1|HBS1-like protein OS=Homo sapiens GN=HBS1L PE=1 SV=1|HBS1-like protein OS=Homo sapiens GN=HBS1L PE=1 SV=1|Isoform 3 of HBS1-like protein OS=Homo sapiens GN=HBS1L	1	1	NA	1	1	NA	2	2	NA	5.42871	5.42871	NA	FALSE	TRUE	TRUE	cytosolic_extracts_INTS10_vs_INTS4	22.7802	-0.206185	-0.534379	0.609838	0.881913	locfdr(MLE) -> z -> fdrtool(qval) -> fdr	FALSE	no hit	5.42871	cytosolic_extracts
6193	PIK3R4	Q99570	Phosphoinositide 3-kinase regulatory subunit 4 OS=Homo sapiens GN=PIK3R4 PE=1 SV=3	1	1	NA	1	1	NA	3	3	NA	5.37292	5.37292	NA	FALSE	TRUE	TRUE	cytosolic_extracts_INTS10_vs_INTS4	23.2295	0.350602	0.726096	0.488068	0.856674	locfdr(MLE) -> z -> fdrtool(qval) -> fdr	FALSE	no hit	5.37292	cytosolic_extracts
6213	G3V3G9|DCAF8	G3V3G9|Q5TAQ9	Uncharacterized protein OS=Homo sapiens PE=4 SV=1|DDB1- and CUL4-associated factor 8 OS=Homo sapiens GN=DCAF8 PE=1 SV=1	1	1	NA	1	1	NA	5	5	NA	5.76343	5.76343	NA	FALSE	TRUE	TRUE	cytosolic_extracts_INTS10_vs_INTS4	24.3443	0.538312	1.15104	0.271687	0.768903	locfdr(MLE) -> z -> fdrtool(qval) -> fdr	FALSE	no hit	5.76343	cytosolic_extracts
6233	RUFY3	Q7L099-3|Q7L099-4	Isoform 3 of Protein RUFY3 OS=Homo sapiens GN=RUFY3|Isoform 4 of Protein RUFY3 OS=Homo sapiens GN=RUFY3	1	1	NA	1	1	NA	5	5	NA	5.51031	5.51031	NA	FALSE	TRUE	TRUE	cytosolic_extracts_INTS10_vs_INTS4	23.965	-0.00396217	-0.07658	0.941703	0.920207	locfdr(MLE) -> z -> fdrtool(qval) -> fdr	FALSE	no hit	5.51031	cytosolic_extracts
6253	NCAPH	E9PHA2|Q15003	Condensin complex subunit 2 OS=Homo sapiens GN=NCAPH PE=1 SV=1|Condensin complex subunit 2 OS=Homo sapiens GN=NCAPH PE=1 SV=3	1	1	NA	1	1	NA	3	3	NA	5.56691	5.56691	NA	FALSE	TRUE	TRUE	cytosolic_extracts_INTS10_vs_INTS4	23.6138	0.730255	1.58557	0.129991	0.614186	locfdr(MLE) -> z -> fdrtool(qval) -> fdr	FALSE	no hit	5.56691	cytosolic_extracts
6273	ATG3	Q9NT62|Q9NT62-2	Ubiquitin-like-conjugating enzyme ATG3 OS=Homo sapiens GN=ATG3 PE=1 SV=1|Isoform 2 of Ubiquitin-like-conjugating enzyme ATG3 OS=Homo sapiens GN=ATG3	1	1	NA	1	1	NA	2	2	NA	5.73875	5.73875	NA	FALSE	TRUE	TRUE	cytosolic_extracts_INTS10_vs_INTS4	22.3861	-0.386284	-0.942095	0.368305	0.818526	locfdr(MLE) -> z -> fdrtool(qval) -> fdr	FALSE	no hit	5.73875	cytosolic_extracts
6293	ACACA	Q13085|Q13085-2|Q13085-3|Q13085-4	Acetyl-CoA carboxylase 1 OS=Homo sapiens GN=ACACA PE=1 SV=2|Isoform 2 of Acetyl-CoA carboxylase 1 OS=Homo sapiens GN=ACACA|Isoform 3 of Acetyl-CoA carboxylase 1 OS=Homo sapiens GN=ACACA|Isoform 4 of Acetyl-CoA carboxylase 1 OS=Homo sapiens GN=ACACA	1	1	NA	1	1	NA	12	12	NA	5.80274	5.80274	NA	FALSE	TRUE	TRUE	cytosolic_extracts_INTS10_vs_INTS4	25.6167	0.00837382	-0.0486533	0.962942	0.92183	locfdr(MLE) -> z -> fdrtool(qval) -> fdr	FALSE	no hit	5.80274	cytosolic_extracts
6313	GAPDH	E7EUT5|P04406|P04406-2	Glyceraldehyde-3-phosphate dehydrogenase OS=Homo sapiens GN=GAPDH PE=1 SV=1|Glyceraldehyde-3-phosphate dehydrogenase OS=Homo sapiens GN=GAPDH PE=1 SV=3|Isoform 2 of Glyceraldehyde-3-phosphate dehydrogenase OS=Homo sapiens GN=GAPDH	1	1	NA	1	1	NA	5	5	NA	5.94312	5.94312	NA	FALSE	TRUE	TRUE	cytosolic_extracts_INTS10_vs_INTS4	25.9508	-2.30847	-5.29361	4.30092e-07	7.47532e-06	locfdr(MLE) -> z -> fdrtool(qval) -> fdr	TRUE	hit	5.94312	cytosolic_extracts
6333	CCT6A	P40227|P40227-2	T-complex protein 1 subunit zeta OS=Homo sapiens GN=CCT6A PE=1 SV=3|Isoform 2 of T-complex protein 1 subunit zeta OS=Homo sapiens GN=CCT6A	1	1	NA	1	1	NA	7	7	NA	6.24172	6.24172	NA	FALSE	TRUE	TRUE	cytosolic_extracts_INTS10_vs_INTS4	25.4625	0.185392	0.352087	0.736701	0.900219	locfdr(MLE) -> z -> fdrtool(qval) -> fdr	FALSE	no hit	6.24172	cytosolic_extracts
6353	KPNA2	P52292	Importin subunit alpha-1 OS=Homo sapiens GN=KPNA2 PE=1 SV=1	1	1	NA	1	1	NA	2	2	NA	5.73032	5.73032	NA	FALSE	TRUE	TRUE	cytosolic_extracts_INTS10_vs_INTS4	23.5966	0.269973	0.543566	0.603706	0.880857	locfdr(MLE) -> z -> fdrtool(qval) -> fdr	FALSE	no hit	5.73032	cytosolic_extracts
6373	SMC4	E9PD53|Q9NTJ3	Structural maintenance of chromosomes protein OS=Homo sapiens GN=SMC4 PE=1 SV=1|Structural maintenance of chromosomes protein 4 OS=Homo sapiens GN=SMC4 PE=1 SV=2	1	1	NA	1	1	NA	18	18	NA	6.03516	6.03516	NA	FALSE	TRUE	TRUE	cytosolic_extracts_INTS10_vs_INTS4	26.6504	-0.021378	-0.116007	0.911791	0.917805	locfdr(MLE) -> z -> fdrtool(qval) -> fdr	FALSE	no hit	6.03516	cytosolic_extracts
6393	RPS3	F2Z2S8|H0YCJ7|P23396|P23396-2	40S ribosomal protein S3 OS=Homo sapiens GN=RPS3 PE=1 SV=1|40S ribosomal protein S3 (Fragment) OS=Homo sapiens GN=RPS3 PE=1 SV=1|40S ribosomal protein S3 OS=Homo sapiens GN=RPS3 PE=1 SV=2|Isoform 2 of 40S ribosomal protein S3 OS=Homo sapiens GN=RPS3	1	1	NA	1	1	NA	6	6	NA	5.97519	5.97519	NA	FALSE	TRUE	TRUE	cytosolic_extracts_INTS10_vs_INTS4	25.3658	-0.472045	-1.13624	0.277897	0.772895	locfdr(MLE) -> z -> fdrtool(qval) -> fdr	FALSE	no hit	5.97519	cytosolic_extracts
6413	RBBP7|RBBP4	E9PC52|Q09028|Q09028-2|Q09028-3|Q16576|Q16576-2	Histone-binding protein RBBP7 OS=Homo sapiens GN=RBBP7 PE=1 SV=1|Histone-binding protein RBBP4 OS=Homo sapiens GN=RBBP4 PE=1 SV=3|Isoform 2 of Histone-binding protein RBBP4 OS=Homo sapiens GN=RBBP4|Isoform 3 of Histone-binding protein RBBP4 OS=Homo sapiens GN=RBBP4|Histone-binding protein RBBP7 OS=Homo sapiens GN=RBBP7 PE=1 SV=1|Isoform 2 of Histone-binding protein RBBP7 OS=Homo sapiens GN=RBBP7	1	1	NA	1	1	NA	3	3	NA	5.75117	5.75117	NA	FALSE	TRUE	TRUE	cytosolic_extracts_INTS10_vs_INTS4	23.6644	0.145861	0.262596	0.801995	0.907592	locfdr(MLE) -> z -> fdrtool(qval) -> fdr	FALSE	no hit	5.75117	cytosolic_extracts
6433	ERCC2	A8MX75|E7EVE9|P18074	TFIIH basal transcription factor complex helicase XPD subunit (Fragment) OS=Homo sapiens GN=ERCC2 PE=1 SV=2|TFIIH basal transcription factor complex helicase XPD subunit OS=Homo sapiens GN=ERCC2 PE=1 SV=1|TFIIH basal transcription factor complex helicase XPD subunit OS=Homo sapiens GN=ERCC2 PE=1 SV=1	1	1	NA	1	1	NA	2	2	NA	5.48306	5.48306	NA	FALSE	TRUE	TRUE	cytosolic_extracts_INTS10_vs_INTS4	23.3664	-0.320084	-0.79223	0.449326	0.846216	locfdr(MLE) -> z -> fdrtool(qval) -> fdr	FALSE	no hit	5.48306	cytosolic_extracts
6453	NUP93	H3BVG0|Q8N1F7|Q8N1F7-2	Nuclear pore complex protein Nup93 OS=Homo sapiens GN=NUP93 PE=1 SV=1|Nuclear pore complex protein Nup93 OS=Homo sapiens GN=NUP93 PE=1 SV=2|Isoform 2 of Nuclear pore complex protein Nup93 OS=Homo sapiens GN=NUP93	1	1	NA	1	1	NA	3	3	NA	5.22508	5.22508	NA	FALSE	TRUE	TRUE	cytosolic_extracts_INTS10_vs_INTS4	22.2502	-0.786607	-1.84836	0.0775484	0.487098	locfdr(MLE) -> z -> fdrtool(qval) -> fdr	FALSE	no hit	5.22508	cytosolic_extracts
6473	PFKL	P17858	ATP-dependent 6-phosphofructokinase, liver type OS=Homo sapiens GN=PFKL PE=1 SV=6	1	1	NA	1	1	NA	7	7	NA	6.21479	6.21479	NA	FALSE	TRUE	TRUE	cytosolic_extracts_INTS10_vs_INTS4	24.9528	-0.0839812	-0.25773	0.80559	0.907966	locfdr(MLE) -> z -> fdrtool(qval) -> fdr	FALSE	no hit	6.21479	cytosolic_extracts
6493	KIF11	P52732	Kinesin-like protein KIF11 OS=Homo sapiens GN=KIF11 PE=1 SV=2	1	1	NA	1	1	NA	5	5	NA	5.55405	5.55405	NA	FALSE	TRUE	TRUE	cytosolic_extracts_INTS10_vs_INTS4	23.7518	0.138103	0.245032	0.81499	0.908931	locfdr(MLE) -> z -> fdrtool(qval) -> fdr	FALSE	no hit	5.55405	cytosolic_extracts
6513	IPO9	Q96P70	Importin-9 OS=Homo sapiens GN=IPO9 PE=1 SV=3	1	1	NA	1	1	NA	5	5	NA	5.90474	5.90474	NA	FALSE	TRUE	TRUE	cytosolic_extracts_INTS10_vs_INTS4	24.7342	0.235525	0.46558	0.656605	0.889394	locfdr(MLE) -> z -> fdrtool(qval) -> fdr	FALSE	no hit	5.90474	cytosolic_extracts
6533	KPNA1	P52294	Importin subunit alpha-5 OS=Homo sapiens GN=KPNA1 PE=1 SV=3	1	1	NA	1	1	NA	2	2	NA	5.38001	5.38001	NA	FALSE	TRUE	TRUE	cytosolic_extracts_INTS10_vs_INTS4	23.2356	0.975099	2.13986	0.0410076	0.334308	locfdr(MLE) -> z -> fdrtool(qval) -> fdr	FALSE	no hit	5.38001	cytosolic_extracts
6553	USO1	O60763|O60763-2	General vesicular transport factor p115 OS=Homo sapiens GN=USO1 PE=1 SV=2|Isoform 2 of General vesicular transport factor p115 OS=Homo sapiens GN=USO1	1	1	NA	1	1	NA	5	5	NA	5.80558	5.80558	NA	FALSE	TRUE	TRUE	cytosolic_extracts_INTS10_vs_INTS4	24.2689	0.256594	0.513277	0.624025	0.884287	locfdr(MLE) -> z -> fdrtool(qval) -> fdr	FALSE	no hit	5.80558	cytosolic_extracts
6573	IKBKAP	O95163	Elongator complex protein 1 OS=Homo sapiens GN=IKBKAP PE=1 SV=3	1	1	NA	1	1	NA	4	4	NA	5.56562	5.56562	NA	FALSE	TRUE	TRUE	cytosolic_extracts_INTS10_vs_INTS4	23.8154	0.0198221	-0.0227363	0.982678	0.923279	locfdr(MLE) -> z -> fdrtool(qval) -> fdr	FALSE	no hit	5.56562	cytosolic_extracts
6593	TBCC	Q15814	Tubulin-specific chaperone C OS=Homo sapiens GN=TBCC PE=1 SV=2	1	1	NA	1	1	NA	2	2	NA	5.26768	5.26768	NA	FALSE	TRUE	TRUE	cytosolic_extracts_INTS10_vs_INTS4	22.5686	0.335747	0.692467	0.508439	0.861621	locfdr(MLE) -> z -> fdrtool(qval) -> fdr	FALSE	no hit	5.26768	cytosolic_extracts
6613	YWHAZ	E7EX29|P63104	14-3-3 protein zeta/delta (Fragment) OS=Homo sapiens GN=YWHAZ PE=1 SV=1|14-3-3 protein zeta/delta OS=Homo sapiens GN=YWHAZ PE=1 SV=1	1	1	NA	1	1	NA	2	2	NA	5.57321	5.57321	NA	FALSE	TRUE	TRUE	cytosolic_extracts_INTS10_vs_INTS4	23.7872	0.0956259	0.148871	0.88695	0.915697	locfdr(MLE) -> z -> fdrtool(qval) -> fdr	FALSE	no hit	5.57321	cytosolic_extracts
6633	GSK3A	A8MT37|P49840	Glycogen synthase kinase-3 alpha OS=Homo sapiens GN=GSK3A PE=1 SV=2|Glycogen synthase kinase-3 alpha OS=Homo sapiens GN=GSK3A PE=1 SV=2	1	1	NA	1	1	NA	2	2	NA	5.66614	5.66614	NA	FALSE	TRUE	TRUE	cytosolic_extracts_INTS10_vs_INTS4	23.248	0.623361	1.34358	0.199475	0.709543	locfdr(MLE) -> z -> fdrtool(qval) -> fdr	FALSE	no hit	5.66614	cytosolic_extracts
6653	PSME3	K9J957|P61289|P61289-2|P61289-3	Proteasome activator complex subunit 3 OS=Homo sapiens GN=PSME3 PE=1 SV=1|Proteasome activator complex subunit 3 OS=Homo sapiens GN=PSME3 PE=1 SV=1|Isoform 2 of Proteasome activator complex subunit 3 OS=Homo sapiens GN=PSME3|Isoform 3 of Proteasome activator complex subunit 3 OS=Homo sapiens GN=PSME3	1	1	NA	1	1	NA	4	4	NA	5.52139	5.52139	NA	FALSE	TRUE	TRUE	cytosolic_extracts_INTS10_vs_INTS4	25.0426	0.362205	0.752363	0.472468	0.852639	locfdr(MLE) -> z -> fdrtool(qval) -> fdr	FALSE	no hit	5.52139	cytosolic_extracts
6673	SF3B1	H7C341|O75533	Splicing factor 3B subunit 1 (Fragment) OS=Homo sapiens GN=SF3B1 PE=1 SV=1|Splicing factor 3B subunit 1 OS=Homo sapiens GN=SF3B1 PE=1 SV=3	1	1	NA	1	1	NA	2	2	NA	5.55325	5.55325	NA	FALSE	TRUE	TRUE	cytosolic_extracts_INTS10_vs_INTS4	23.7474	0.0549607	0.0568119	0.956734	0.921362	locfdr(MLE) -> z -> fdrtool(qval) -> fdr	FALSE	no hit	5.55325	cytosolic_extracts
6693	XRN1	H7C5E4|Q8IZH2|Q8IZH2-2	5'-3' exoribonuclease 1 (Fragment) OS=Homo sapiens GN=XRN1 PE=1 SV=1|5'-3' exoribonuclease 1 OS=Homo sapiens GN=XRN1 PE=1 SV=1|Isoform 2 of 5'-3' exoribonuclease 1 OS=Homo sapiens GN=XRN1	1	1	NA	1	1	NA	2	2	NA	5.31078	5.31078	NA	FALSE	TRUE	TRUE	cytosolic_extracts_INTS10_vs_INTS4	21.2927	0.262624	0.526927	0.614831	0.88276	locfdr(MLE) -> z -> fdrtool(qval) -> fdr	FALSE	no hit	5.31078	cytosolic_extracts
6713	ACSL1	D6RER0|E7EPM6|P33121|P33121-2|P33121-3	Long-chain-fatty-acid--CoA ligase 1 OS=Homo sapiens GN=ACSL1 PE=1 SV=1|Long-chain-fatty-acid--CoA ligase 1 OS=Homo sapiens GN=ACSL1 PE=1 SV=1|Long-chain-fatty-acid--CoA ligase 1 OS=Homo sapiens GN=ACSL1 PE=1 SV=1|Isoform 2 of Long-chain-fatty-acid--CoA ligase 1 OS=Homo sapiens GN=ACSL1|Isoform 3 of Long-chain-fatty-acid--CoA ligase 1 OS=Homo sapiens GN=ACSL1	1	1	NA	1	1	NA	2	2	NA	5.49374	5.49374	NA	FALSE	TRUE	TRUE	cytosolic_extracts_INTS10_vs_INTS4	21.9547	0.0281189	-0.00395361	0.996988	0.924297	locfdr(MLE) -> z -> fdrtool(qval) -> fdr	FALSE	no hit	5.49374	cytosolic_extracts
6733	LRBA	P50851|P50851-2	Lipopolysaccharide-responsive and beige-like anchor protein OS=Homo sapiens GN=LRBA PE=1 SV=4|Isoform 2 of Lipopolysaccharide-responsive and beige-like anchor protein OS=Homo sapiens GN=LRBA	1	1	NA	1	1	NA	8	8	NA	5.89214	5.89214	NA	FALSE	TRUE	TRUE	cytosolic_extracts_INTS10_vs_INTS4	25.5535	-0.454722	-1.09703	0.29482	0.783103	locfdr(MLE) -> z -> fdrtool(qval) -> fdr	FALSE	no hit	5.89214	cytosolic_extracts
6753	TUBB4A	M0QYM7|M0R042|P04350	Tubulin beta-4A chain (Fragment) OS=Homo sapiens GN=TUBB4A PE=1 SV=7|Tubulin beta-4A chain (Fragment) OS=Homo sapiens GN=TUBB4A PE=1 SV=1|Tubulin beta-4A chain OS=Homo sapiens GN=TUBB4A PE=1 SV=2	1	1	NA	1	1	NA	5	5	NA	6.1526	6.1526	NA	FALSE	TRUE	TRUE	cytosolic_extracts_INTS10_vs_INTS4	23.8328	0.564402	1.21011	0.247849	0.752185	locfdr(MLE) -> z -> fdrtool(qval) -> fdr	FALSE	no hit	6.1526	cytosolic_extracts
6773	GET4	Q7L5D6	Golgi to ER traffic protein 4 homolog OS=Homo sapiens GN=GET4 PE=1 SV=1	1	1	NA	1	1	NA	2	2	NA	5.74227	5.74227	NA	FALSE	TRUE	TRUE	cytosolic_extracts_INTS10_vs_INTS4	22.6572	0.191353	0.365581	0.727005	0.899023	locfdr(MLE) -> z -> fdrtool(qval) -> fdr	FALSE	no hit	5.74227	cytosolic_extracts
6793	UMPS	P11172	Uridine 5'-monophosphate synthase OS=Homo sapiens GN=UMPS PE=1 SV=1	1	1	NA	1	1	NA	5	5	NA	5.82009	5.82009	NA	FALSE	TRUE	TRUE	cytosolic_extracts_INTS10_vs_INTS4	24.913	0.103553	0.166818	0.873431	0.914504	locfdr(MLE) -> z -> fdrtool(qval) -> fdr	FALSE	no hit	5.82009	cytosolic_extracts
6813	TXN	P10599|P10599-2	Thioredoxin OS=Homo sapiens GN=TXN PE=1 SV=3|Isoform 2 of Thioredoxin OS=Homo sapiens GN=TXN	1	1	NA	1	1	NA	2	2	NA	5.73197	5.73197	NA	FALSE	TRUE	TRUE	cytosolic_extracts_INTS10_vs_INTS4	24.4961	-3.25087	-7.42706	1.31739e-12	4.57945e-11	locfdr(MLE) -> z -> fdrtool(qval) -> fdr	TRUE	hit	5.73197	cytosolic_extracts
6833	CCT5	E7ENZ3|P48643	T-complex protein 1 subunit epsilon OS=Homo sapiens GN=CCT5 PE=1 SV=1|T-complex protein 1 subunit epsilon OS=Homo sapiens GN=CCT5 PE=1 SV=1	1	1	NA	1	1	NA	10	10	NA	6.24928	6.24928	NA	FALSE	TRUE	TRUE	cytosolic_extracts_INTS10_vs_INTS4	26.3947	1.04536	2.29892	0.0281383	0.256281	locfdr(MLE) -> z -> fdrtool(qval) -> fdr	FALSE	no hit	6.24928	cytosolic_extracts
6853	IPO4	H0YN14|Q8TEX9|Q8TEX9-2	Importin-4 OS=Homo sapiens GN=IPO4 PE=1 SV=1|Importin-4 OS=Homo sapiens GN=IPO4 PE=1 SV=2|Isoform 2 of Importin-4 OS=Homo sapiens GN=IPO4	1	1	NA	1	1	NA	3	3	NA	5.60807	5.60807	NA	FALSE	TRUE	TRUE	cytosolic_extracts_INTS10_vs_INTS4	24.2838	1.09371	2.40837	0.0214556	0.208081	locfdr(MLE) -> z -> fdrtool(qval) -> fdr	FALSE	no hit	5.60807	cytosolic_extracts
6873	PPP1CA	E9PMD7|P62136|P62136-2	Serine/threonine-protein phosphatase (Fragment) OS=Homo sapiens GN=PPP1CA PE=1 SV=1|Serine/threonine-protein phosphatase PP1-alpha catalytic subunit OS=Homo sapiens GN=PPP1CA PE=1 SV=1|Isoform 2 of Serine/threonine-protein phosphatase PP1-alpha catalytic subunit OS=Homo sapiens GN=PPP1CA	1	1	NA	1	1	NA	3	3	NA	5.51288	5.51288	NA	FALSE	TRUE	TRUE	cytosolic_extracts_INTS10_vs_INTS4	23.7573	-0.144282	-0.394241	0.70656	0.896403	locfdr(MLE) -> z -> fdrtool(qval) -> fdr	FALSE	no hit	5.51288	cytosolic_extracts
6893	POLD1	M0R2B7|P28340	DNA polymerase OS=Homo sapiens GN=POLD1 PE=1 SV=1|DNA polymerase delta catalytic subunit OS=Homo sapiens GN=POLD1 PE=1 SV=2	1	1	NA	1	1	NA	9	9	NA	5.82939	5.82939	NA	FALSE	TRUE	TRUE	cytosolic_extracts_INTS10_vs_INTS4	25.9162	0.111754	0.185383	0.859484	0.913237	locfdr(MLE) -> z -> fdrtool(qval) -> fdr	FALSE	no hit	5.82939	cytosolic_extracts
6913	DIAPH1	A0A0G2JH68|A0A140T8Z0|O60610|O60610-2|O60610-3	Protein diaphanous homolog 1 OS=Homo sapiens GN=DIAPH1 PE=1 SV=1|Protein diaphanous homolog 1 OS=Homo sapiens GN=DIAPH1 PE=1 SV=1|Protein diaphanous homolog 1 OS=Homo sapiens GN=DIAPH1 PE=1 SV=2|Isoform 2 of Protein diaphanous homolog 1 OS=Homo sapiens GN=DIAPH1|Isoform 3 of Protein diaphanous homolog 1 OS=Homo sapiens GN=DIAPH1	1	1	NA	1	1	NA	7	7	NA	6.10897	6.10897	NA	FALSE	TRUE	TRUE	cytosolic_extracts_INTS10_vs_INTS4	25.7418	0.677393	1.4659	0.161556	0.664258	locfdr(MLE) -> z -> fdrtool(qval) -> fdr	FALSE	no hit	6.10897	cytosolic_extracts
6933	PSMC6	A0A087X2I1|H0YJC0|H0YJS8|P62333	26S protease regulatory subunit 10B OS=Homo sapiens GN=PSMC6 PE=1 SV=1|26S protease regulatory subunit 10B (Fragment) OS=Homo sapiens GN=PSMC6 PE=1 SV=1|26S protease regulatory subunit 10B (Fragment) OS=Homo sapiens GN=PSMC6 PE=1 SV=2|26S protease regulatory subunit 10B OS=Homo sapiens GN=PSMC6 PE=1 SV=1	1	1	NA	1	1	NA	3	3	NA	5.59524	5.59524	NA	FALSE	TRUE	TRUE	cytosolic_extracts_INTS10_vs_INTS4	23.3892	0.57186	1.22699	0.241313	0.74717	locfdr(MLE) -> z -> fdrtool(qval) -> fdr	FALSE	no hit	5.59524	cytosolic_extracts
6953	TRIM33	E7EN20|Q9UPN9|Q9UPN9-2	E3 ubiquitin-protein ligase TRIM33 OS=Homo sapiens GN=TRIM33 PE=1 SV=2|E3 ubiquitin-protein ligase TRIM33 OS=Homo sapiens GN=TRIM33 PE=1 SV=3|Isoform Beta of E3 ubiquitin-protein ligase TRIM33 OS=Homo sapiens GN=TRIM33	1	1	NA	1	1	NA	2	2	NA	5.47525	5.47525	NA	FALSE	TRUE	TRUE	cytosolic_extracts_INTS10_vs_INTS4	21.8517	-0.326731	-0.807276	0.440762	0.843695	locfdr(MLE) -> z -> fdrtool(qval) -> fdr	FALSE	no hit	5.47525	cytosolic_extracts
6973	PSMD7	P51665	26S proteasome non-ATPase regulatory subunit 7 OS=Homo sapiens GN=PSMD7 PE=1 SV=2	1	1	NA	1	1	NA	2	2	NA	5.83665	5.83665	NA	FALSE	TRUE	TRUE	cytosolic_extracts_INTS10_vs_INTS4	23.8092	-0.182747	-0.48132	0.645778	0.887747	locfdr(MLE) -> z -> fdrtool(qval) -> fdr	FALSE	no hit	5.83665	cytosolic_extracts
6993	SEC31A	D6REX3|O94979|O94979-2|O94979-3|O94979-8|O94979-9	Protein transport protein Sec31A OS=Homo sapiens GN=SEC31A PE=1 SV=1|Protein transport protein Sec31A OS=Homo sapiens GN=SEC31A PE=1 SV=3|Isoform 2 of Protein transport protein Sec31A OS=Homo sapiens GN=SEC31A|Isoform 3 of Protein transport protein Sec31A OS=Homo sapiens GN=SEC31A|Isoform 8 of Protein transport protein Sec31A OS=Homo sapiens GN=SEC31A|Isoform 9 of Protein transport protein Sec31A…	1	1	NA	1	1	NA	3	3	NA	5.65331	5.65331	NA	FALSE	TRUE	TRUE	cytosolic_extracts_INTS10_vs_INTS4	23.4382	-0.194918	-0.508873	0.627004	0.884773	locfdr(MLE) -> z -> fdrtool(qval) -> fdr	FALSE	no hit	5.65331	cytosolic_extracts
7013	TUBB6	Q9BUF5	Tubulin beta-6 chain OS=Homo sapiens GN=TUBB6 PE=1 SV=1	1	1	NA	1	1	NA	6	6	NA	6.2941	6.2941	NA	FALSE	TRUE	TRUE	cytosolic_extracts_INTS10_vs_INTS4	24.6729	0.387906	0.810546	0.438913	0.84314	locfdr(MLE) -> z -> fdrtool(qval) -> fdr	FALSE	no hit	6.2941	cytosolic_extracts
7033	PKP1	A0A087WYY6|Q13835|Q13835-2	Plakophilin-1 OS=Homo sapiens GN=PKP1 PE=1 SV=1|Plakophilin-1 OS=Homo sapiens GN=PKP1 PE=1 SV=2|Isoform 1 of Plakophilin-1 OS=Homo sapiens GN=PKP1	1	1	NA	1	1	NA	2	2	NA	5.18853	5.18853	NA	FALSE	TRUE	TRUE	cytosolic_extracts_INTS10_vs_INTS4	22.8226	-2.64743	-6.06096	7.12689e-09	1.4573e-07	locfdr(MLE) -> z -> fdrtool(qval) -> fdr	TRUE	hit	5.18853	cytosolic_extracts
7053	RIC8A	Q9NPQ8|Q9NPQ8-2|Q9NPQ8-3|Q9NPQ8-4	Synembryn-A OS=Homo sapiens GN=RIC8A PE=1 SV=3|Isoform 2 of Synembryn-A OS=Homo sapiens GN=RIC8A|Isoform 3 of Synembryn-A OS=Homo sapiens GN=RIC8A|Isoform 4 of Synembryn-A OS=Homo sapiens GN=RIC8A	1	1	NA	1	1	NA	2	2	NA	5.45622	5.45622	NA	FALSE	TRUE	TRUE	cytosolic_extracts_INTS10_vs_INTS4	23.2142	0.494945	1.05287	0.314689	0.793976	locfdr(MLE) -> z -> fdrtool(qval) -> fdr	FALSE	no hit	5.45622	cytosolic_extracts
7073	PFKM	P08237|P08237-3	ATP-dependent 6-phosphofructokinase, muscle type OS=Homo sapiens GN=PFKM PE=1 SV=2|Isoform 3 of ATP-dependent 6-phosphofructokinase, muscle type OS=Homo sapiens GN=PFKM	1	1	NA	1	1	NA	3	3	NA	5.7218	5.7218	NA	FALSE	TRUE	TRUE	cytosolic_extracts_INTS10_vs_INTS4	24.2681	1.15941	2.55711	0.0146099	0.151765	locfdr(MLE) -> z -> fdrtool(qval) -> fdr	FALSE	candidate	5.7218	cytosolic_extracts
7093	LRRC47	Q8N1G4	Leucine-rich repeat-containing protein 47 OS=Homo sapiens GN=LRRC47 PE=1 SV=1	1	1	NA	1	1	NA	2	2	NA	5.36531	5.36531	NA	FALSE	TRUE	TRUE	cytosolic_extracts_INTS10_vs_INTS4	23.1591	-0.154554	-0.417495	0.690124	0.894197	locfdr(MLE) -> z -> fdrtool(qval) -> fdr	FALSE	no hit	5.36531	cytosolic_extracts
7113	MCM7	P33993|P33993-3	DNA replication licensing factor MCM7 OS=Homo sapiens GN=MCM7 PE=1 SV=4|Isoform 3 of DNA replication licensing factor MCM7 OS=Homo sapiens GN=MCM7	1	1	NA	1	1	NA	2	2	NA	5.35445	5.35445	NA	FALSE	TRUE	TRUE	cytosolic_extracts_INTS10_vs_INTS4	22.9018	-1.41502	-3.27099	0.00178633	0.0229089	locfdr(MLE) -> z -> fdrtool(qval) -> fdr	TRUE	hit	5.35445	cytosolic_extracts
7133	LDHA	P00338|P00338-3|P00338-4	L-lactate dehydrogenase A chain OS=Homo sapiens GN=LDHA PE=1 SV=2|Isoform 3 of L-lactate dehydrogenase A chain OS=Homo sapiens GN=LDHA|Isoform 4 of L-lactate dehydrogenase A chain OS=Homo sapiens GN=LDHA	1	1	NA	1	1	NA	2	2	NA	5.34561	5.34561	NA	FALSE	TRUE	TRUE	cytosolic_extracts_INTS10_vs_INTS4	22.2058	0.394351	0.825137	0.430718	0.840631	locfdr(MLE) -> z -> fdrtool(qval) -> fdr	FALSE	no hit	5.34561	cytosolic_extracts
7153	COPZ1	F8VVA7|P61923|P61923-4	Coatomer subunit zeta-1 OS=Homo sapiens GN=COPZ1 PE=1 SV=1|Coatomer subunit zeta-1 OS=Homo sapiens GN=COPZ1 PE=1 SV=1|Isoform 4 of Coatomer subunit zeta-1 OS=Homo sapiens GN=COPZ1	1	1	NA	1	1	NA	3	3	NA	5.73722	5.73722	NA	FALSE	TRUE	TRUE	cytosolic_extracts_INTS10_vs_INTS4	22.8622	0.400516	0.839093	0.422963	0.838182	locfdr(MLE) -> z -> fdrtool(qval) -> fdr	FALSE	no hit	5.73722	cytosolic_extracts
7173	VIM	P08670	Vimentin OS=Homo sapiens GN=VIM PE=1 SV=4	1	1	NA	1	1	NA	30	30	NA	7.29335	7.29335	NA	FALSE	TRUE	TRUE	cytosolic_extracts_INTS10_vs_INTS4	27.9025	0.725025	1.57373	0.132882	0.619386	locfdr(MLE) -> z -> fdrtool(qval) -> fdr	FALSE	no hit	7.29335	cytosolic_extracts
7193	VCL	P18206|P18206-2	Vinculin OS=Homo sapiens GN=VCL PE=1 SV=4|Isoform 1 of Vinculin OS=Homo sapiens GN=VCL	1	1	NA	1	1	NA	4	4	NA	5.79912	5.79912	NA	FALSE	TRUE	TRUE	cytosolic_extracts_INTS10_vs_INTS4	23.7707	-0.274068	-0.688057	0.511143	0.862253	locfdr(MLE) -> z -> fdrtool(qval) -> fdr	FALSE	no hit	5.79912	cytosolic_extracts
7213	MMS19	Q96T76|Q96T76-5|Q96T76-8|Q96T76-9	MMS19 nucleotide excision repair protein homolog OS=Homo sapiens GN=MMS19 PE=1 SV=2|Isoform 4 of MMS19 nucleotide excision repair protein homolog OS=Homo sapiens GN=MMS19|Isoform 5 of MMS19 nucleotide excision repair protein homolog OS=Homo sapiens GN=MMS19|Isoform 6 of MMS19 nucleotide excision repair protein homolog OS=Homo sapiens GN=MMS19	1	1	NA	1	1	NA	3	3	NA	5.43442	5.43442	NA	FALSE	TRUE	TRUE	cytosolic_extracts_INTS10_vs_INTS4	24.0118	0.12553	0.21657	0.836155	0.911031	locfdr(MLE) -> z -> fdrtool(qval) -> fdr	FALSE	no hit	5.43442	cytosolic_extracts
7233	RPA2	P15927|P15927-2|P15927-3	Replication protein A 32 kDa subunit OS=Homo sapiens GN=RPA2 PE=1 SV=1|Isoform 2 of Replication protein A 32 kDa subunit OS=Homo sapiens GN=RPA2|Isoform 3 of Replication protein A 32 kDa subunit OS=Homo sapiens GN=RPA2	1	1	NA	1	1	NA	4	4	NA	6.23451	6.23451	NA	FALSE	TRUE	TRUE	cytosolic_extracts_INTS10_vs_INTS4	25.1393	-0.24129	-0.613851	0.557743	0.872292	locfdr(MLE) -> z -> fdrtool(qval) -> fdr	FALSE	no hit	6.23451	cytosolic_extracts
7253	DVL2	I3L2N2|I3L2W9|O14641	Segment polarity protein dishevelled homolog DVL-2 OS=Homo sapiens GN=DVL2 PE=1 SV=1|Segment polarity protein dishevelled homolog DVL-2 (Fragment) OS=Homo sapiens GN=DVL2 PE=1 SV=1|Segment polarity protein dishevelled homolog DVL-2 OS=Homo sapiens GN=DVL2 PE=1 SV=1	1	1	NA	1	1	NA	2	2	NA	5.55838	5.55838	NA	FALSE	TRUE	TRUE	cytosolic_extracts_INTS10_vs_INTS4	22.1778	0.64268	1.38731	0.185233	0.694044	locfdr(MLE) -> z -> fdrtool(qval) -> fdr	FALSE	no hit	5.55838	cytosolic_extracts
7273	PSMC4	P43686|P43686-2	26S protease regulatory subunit 6B OS=Homo sapiens GN=PSMC4 PE=1 SV=2|Isoform 2 of 26S protease regulatory subunit 6B OS=Homo sapiens GN=PSMC4	1	1	NA	1	1	NA	3	3	NA	5.81602	5.81602	NA	FALSE	TRUE	TRUE	cytosolic_extracts_INTS10_vs_INTS4	24.3697	-0.279568	-0.700507	0.503528	0.86046	locfdr(MLE) -> z -> fdrtool(qval) -> fdr	FALSE	no hit	5.81602	cytosolic_extracts
7293	CUL2	A0A0A0MTN0|Q13617|Q13617-2|Q5T2B5	Cullin-2 OS=Homo sapiens GN=CUL2 PE=1 SV=1|Cullin-2 OS=Homo sapiens GN=CUL2 PE=1 SV=2|Isoform 2 of Cullin-2 OS=Homo sapiens GN=CUL2|Cullin-2 OS=Homo sapiens GN=CUL2 PE=1 SV=1	1	1	NA	1	1	NA	2	2	NA	5.44866	5.44866	NA	FALSE	TRUE	TRUE	cytosolic_extracts_INTS10_vs_INTS4	23.0096	-0.789242	-1.85433	0.0765961	0.484012	locfdr(MLE) -> z -> fdrtool(qval) -> fdr	FALSE	no hit	5.44866	cytosolic_extracts
7313	BAT3|BAG6	A0A024RCR6|A0A0G2JK23|A0A0G2JL47|P46379|P46379-2|P46379-3|P46379-4|P46379-5	HLA-B associated transcript 3, isoform CRA_a OS=Homo sapiens GN=BAT3 PE=1 SV=1|Isoform 2 of Large proline-rich protein BAG6 OS=Homo sapiens GN=BAG6|Isoform 3 of Large proline-rich protein BAG6 OS=Homo sapiens GN=BAG6|Isoform 4 of Large proline-rich protein BAG6 OS=Homo sapiens GN=BAG6|Isoform 5 of Large proline-rich protein BAG6 OS=Homo sapiens GN=BAG6|Large proline-rich protein BAG6 OS=Homo sapi…	2	1	1	1	1	1	6	6	2	5.85405	6.03981	5.66829	TRUE	TRUE	TRUE	cytosolic_extracts_INTS10_vs_INTS4	24.9728	0.17557	0.329853	0.752767	0.90214	locfdr(MLE) -> z -> fdrtool(qval) -> fdr	FALSE	no hit	6.03981	cytosolic_extracts
7333	CAD	F8VPD4|P27708	CAD protein OS=Homo sapiens GN=CAD PE=1 SV=1|CAD protein OS=Homo sapiens GN=CAD PE=1 SV=3	2	1	1	1	1	1	52	52	6	6.33955	6.92672	5.75238	TRUE	TRUE	TRUE	cytosolic_extracts_INTS10_vs_INTS4	28.8257	-0.0452797	-0.170116	0.87095	0.914281	locfdr(MLE) -> z -> fdrtool(qval) -> fdr	FALSE	no hit	6.92672	cytosolic_extracts
7353	CCAR2	Q8N163|Q8N163-2	Cell cycle and apoptosis regulator protein 2 OS=Homo sapiens GN=CCAR2 PE=1 SV=2|Isoform 2 of Cell cycle and apoptosis regulator protein 2 OS=Homo sapiens GN=CCAR2	2	1	1	1	1	1	25	25	6	6.15508	6.78003	5.53012	TRUE	TRUE	TRUE	cytosolic_extracts_INTS10_vs_INTS4	27.5357	0.568306	1.21894	0.244412	0.749573	locfdr(MLE) -> z -> fdrtool(qval) -> fdr	FALSE	no hit	6.78003	cytosolic_extracts
7373	CCT2	P78371|P78371-2	Isoform 2 of T-complex protein 1 subunit beta OS=Homo sapiens GN=CCT2|T-complex protein 1 subunit beta OS=Homo sapiens GN=CCT2 PE=1 SV=4	2	1	1	1	1	1	15	15	5	6.05168	6.28963	5.81372	TRUE	TRUE	TRUE	cytosolic_extracts_INTS10_vs_INTS4	26.9735	0.0274922	-0.00537231	0.995907	0.924221	locfdr(MLE) -> z -> fdrtool(qval) -> fdr	FALSE	no hit	6.28963	cytosolic_extracts
7393	CCT3	B4DUR8|P49368|P49368-2	Isoform 2 of T-complex protein 1 subunit gamma OS=Homo sapiens GN=CCT3|T-complex protein 1 subunit gamma OS=Homo sapiens GN=CCT3 PE=1 SV=1|T-complex protein 1 subunit gamma OS=Homo sapiens GN=CCT3 PE=1 SV=4	2	1	1	1	1	1	17	17	2	5.88741	6.34325	5.43156	TRUE	TRUE	TRUE	cytosolic_extracts_INTS10_vs_INTS4	27.3794	-1.10113	-2.56039	0.0144835	0.15065	locfdr(MLE) -> z -> fdrtool(qval) -> fdr	FALSE	candidate	6.34325	cytosolic_extracts
7413	CCT4	P50991|P50991-2	Isoform 2 of T-complex protein 1 subunit delta OS=Homo sapiens GN=CCT4|T-complex protein 1 subunit delta OS=Homo sapiens GN=CCT4 PE=1 SV=4	2	1	1	1	1	1	13	13	6	6.09205	6.36268	5.82142	TRUE	TRUE	TRUE	cytosolic_extracts_INTS10_vs_INTS4	26.5352	0.0619317	0.072593	0.944733	0.920443	locfdr(MLE) -> z -> fdrtool(qval) -> fdr	FALSE	no hit	6.36268	cytosolic_extracts
7433	CCT8	P50990|P50990-2|P50990-3	Isoform 2 of T-complex protein 1 subunit theta OS=Homo sapiens GN=CCT8|Isoform 3 of T-complex protein 1 subunit theta OS=Homo sapiens GN=CCT8|T-complex protein 1 subunit theta OS=Homo sapiens GN=CCT8 PE=1 SV=4	2	1	1	1	1	1	16	16	4	6.05344	6.35513	5.75174	TRUE	TRUE	TRUE	cytosolic_extracts_INTS10_vs_INTS4	27.1488	0.150063	0.272108	0.79498	0.906853	locfdr(MLE) -> z -> fdrtool(qval) -> fdr	FALSE	no hit	6.35513	cytosolic_extracts
7453	CPSF3L	Q5TA45|Q5TA45-3	Integrator complex subunit 11 OS=Homo sapiens GN=CPSF3L PE=1 SV=2|Isoform 3 of Integrator complex subunit 11 OS=Homo sapiens GN=CPSF3L	2	1	1	1	1	1	27	27	24	7.76601	7.64119	7.89083	TRUE	TRUE	TRUE	cytosolic_extracts_INTS10_vs_INTS4	30.7057	-5.27077	-11.9998	2.22045e-16	1.28643e-14	locfdr(MLE) -> z -> fdrtool(qval) -> fdr	TRUE	hit	7.64119	cytosolic_extracts
7473	CSE1L	P55060|P55060-3|P55060-4	Exportin-2 OS=Homo sapiens GN=CSE1L PE=1 SV=3|Isoform 3 of Exportin-2 OS=Homo sapiens GN=CSE1L|Isoform 4 of Exportin-2 OS=Homo sapiens GN=CSE1L	2	1	1	1	1	1	15	15	2	6.00296	6.41909	5.58684	TRUE	TRUE	TRUE	cytosolic_extracts_INTS10_vs_INTS4	26.8545	0.307884	0.629389	0.547817	0.870278	locfdr(MLE) -> z -> fdrtool(qval) -> fdr	FALSE	no hit	6.41909	cytosolic_extracts
7493	EIF4A1	J3KT12|J3KTB5|J3QL43|J3QS69|P60842|P60842-2	Eukaryotic initiation factor 4A-I (Fragment) OS=Homo sapiens GN=EIF4A1 PE=1 SV=1|Eukaryotic initiation factor 4A-I OS=Homo sapiens GN=EIF4A1 PE=1 SV=1|Isoform 2 of Eukaryotic initiation factor 4A-I OS=Homo sapiens GN=EIF4A1	2	1	1	1	1	1	5	5	2	6.10073	6.61695	5.58451	TRUE	TRUE	TRUE	cytosolic_extracts_INTS10_vs_INTS4	26.2209	0.517045	1.1029	0.292245	0.78161	locfdr(MLE) -> z -> fdrtool(qval) -> fdr	FALSE	no hit	6.61695	cytosolic_extracts
7513	HNRNPK	P61978|P61978-2|P61978-3|Q5T6W2	Heterogeneous nuclear ribonucleoprotein K (Fragment) OS=Homo sapiens GN=HNRNPK PE=1 SV=1|Heterogeneous nuclear ribonucleoprotein K OS=Homo sapiens GN=HNRNPK PE=1 SV=1|Isoform 2 of Heterogeneous nuclear ribonucleoprotein K OS=Homo sapiens GN=HNRNPK|Isoform 3 of Heterogeneous nuclear ribonucleoprotein K OS=Homo sapiens GN=HNRNPK	2	1	1	1	1	1	9	9	2	6.26431	6.52337	6.00526	TRUE	TRUE	TRUE	cytosolic_extracts_INTS10_vs_INTS4	26.3938	-0.418369	-1.01473	0.332537	0.802854	locfdr(MLE) -> z -> fdrtool(qval) -> fdr	FALSE	no hit	6.52337	cytosolic_extracts
7533	HSPA8	E9PKE3|P11142	Heat shock cognate 71 kDa protein OS=Homo sapiens GN=HSPA8 PE=1 SV=1	2	1	1	1	1	1	11	11	5	6.37866	6.57262	6.18471	TRUE	TRUE	TRUE	cytosolic_extracts_INTS10_vs_INTS4	27.4558	-0.100225	-0.294504	0.778529	0.905071	locfdr(MLE) -> z -> fdrtool(qval) -> fdr	FALSE	no hit	6.57262	cytosolic_extracts
7553	HUWE1	A0A087X1S3|Q7Z6Z7|Q7Z6Z7-2|Q7Z6Z7-3	E3 ubiquitin-protein ligase HUWE1 (Fragment) OS=Homo sapiens GN=HUWE1 PE=1 SV=1|E3 ubiquitin-protein ligase HUWE1 OS=Homo sapiens GN=HUWE1 PE=1 SV=3|Isoform 2 of E3 ubiquitin-protein ligase HUWE1 OS=Homo sapiens GN=HUWE1|Isoform 3 of E3 ubiquitin-protein ligase HUWE1 OS=Homo sapiens GN=HUWE1	2	1	1	1	1	1	32	32	2	5.78459	6.16009	5.40909	TRUE	TRUE	TRUE	cytosolic_extracts_INTS10_vs_INTS4	27.4157	0.00383615	-0.0589259	0.955126	0.92124	locfdr(MLE) -> z -> fdrtool(qval) -> fdr	FALSE	no hit	6.16009	cytosolic_extracts
7573	IGHG1	A0A087WV47|A0A087WYC5|A0A087X079|A0A087X1C7|A0A0A0MS07|A0A0A0MS08|A0A0G2JNK4|P01857	Ig gamma-1 chain C region (Fragment) OS=Homo sapiens GN=IGHG1 PE=1 SV=1|Ig gamma-1 chain C region OS=Homo sapiens GN=IGHG1 PE=1 SV=1	2	1	1	1	1	1	7	7	3	5.907	6.23408	5.57993	TRUE	TRUE	TRUE	cytosolic_extracts_INTS10_vs_INTS4	26.1342	0.042854	0.0294042	0.977599	0.922911	locfdr(MLE) -> z -> fdrtool(qval) -> fdr	FALSE	no hit	6.23408	cytosolic_extracts
7593	INTS2	J3KMZ7|Q9H0H0	Integrator complex subunit 2 OS=Homo sapiens GN=INTS2 PE=1 SV=1|Integrator complex subunit 2 OS=Homo sapiens GN=INTS2 PE=1 SV=2	2	1	1	1	1	1	28	28	12	7.04369	7.46648	6.6209	TRUE	TRUE	TRUE	cytosolic_extracts_INTS10_vs_INTS4	28.1957	0.299324	0.61001	0.560211	0.872783	locfdr(MLE) -> z -> fdrtool(qval) -> fdr	FALSE	no hit	7.46648	cytosolic_extracts
7613	INTS9	Q9NV88|Q9NV88-2|Q9NV88-3	Integrator complex subunit 9 OS=Homo sapiens GN=INTS9 PE=1 SV=2|Isoform 2 of Integrator complex subunit 9 OS=Homo sapiens GN=INTS9|Isoform 3 of Integrator complex subunit 9 OS=Homo sapiens GN=INTS9	2	1	1	1	1	1	27	27	23	7.65924	7.578	7.74048	TRUE	TRUE	TRUE	cytosolic_extracts_INTS10_vs_INTS4	30.6998	-4.61083	-10.5058	2.22045e-16	1.28643e-14	locfdr(MLE) -> z -> fdrtool(qval) -> fdr	TRUE	hit	7.578	cytosolic_extracts
7633	PHGDH	O43175|Q5SZU1	D-3-phosphoglycerate dehydrogenase OS=Homo sapiens GN=PHGDH PE=1 SV=1|D-3-phosphoglycerate dehydrogenase OS=Homo sapiens GN=PHGDH PE=1 SV=4	2	1	1	1	1	1	16	16	2	6.1516	6.82863	5.47457	TRUE	TRUE	TRUE	cytosolic_extracts_INTS10_vs_INTS4	26.8874	0.0299692	0.000235216	0.999821	0.924495	locfdr(MLE) -> z -> fdrtool(qval) -> fdr	FALSE	no hit	6.82863	cytosolic_extracts
7653	TCOF1	E7ETY2|J3KQ96|Q13428|Q13428-3|Q13428-4|Q13428-5|Q13428-6|Q13428-7	Isoform 3 of Treacle protein OS=Homo sapiens GN=TCOF1|Isoform 4 of Treacle protein OS=Homo sapiens GN=TCOF1|Isoform 5 of Treacle protein OS=Homo sapiens GN=TCOF1|Isoform 6 of Treacle protein OS=Homo sapiens GN=TCOF1|Isoform 7 of Treacle protein OS=Homo sapiens GN=TCOF1|Treacle protein (Fragment) OS=Homo sapiens GN=TCOF1 PE=1 SV=1|Treacle protein OS=Homo sapiens GN=TCOF1 PE=1 SV=1|Treacle protein …	2	1	1	1	1	1	25	25	3	5.98433	6.37271	5.59595	TRUE	TRUE	TRUE	cytosolic_extracts_INTS10_vs_INTS4	28.067	0.525544	1.12214	0.283907	0.776629	locfdr(MLE) -> z -> fdrtool(qval) -> fdr	FALSE	no hit	6.37271	cytosolic_extracts
7673	TRIM28	Q13263|Q13263-2	Isoform 2 of Transcription intermediary factor 1-beta OS=Homo sapiens GN=TRIM28|Transcription intermediary factor 1-beta OS=Homo sapiens GN=TRIM28 PE=1 SV=5	2	1	1	1	1	1	27	27	3	6.33819	7.30998	5.36639	TRUE	TRUE	TRUE	cytosolic_extracts_INTS10_vs_INTS4	28.6584	0.157498	0.28894	0.782607	0.905519	locfdr(MLE) -> z -> fdrtool(qval) -> fdr	FALSE	no hit	7.30998	cytosolic_extracts
7693	UBB|UBC|RPS27A|UBA52	B4DV12|F5GXK7|F5GYU3|F5H265|F5H2Z3|F5H388|F5H6Q2|F5H747|J3QKN0|J3QS39|J3QTR3|M0R1M6|M0R1V7|M0R2S1|P0CG47|P0CG48|P62979|P62987|Q5PY61|Q96C32	Polyubiquitin-B (Fragment) OS=Homo sapiens GN=UBB PE=1 SV=1|Polyubiquitin-B OS=Homo sapiens GN=UBB PE=1 SV=1|Polyubiquitin-C (Fragment) OS=Homo sapiens GN=UBC PE=1 SV=1|Polyubiquitin-C (Fragment) OS=Homo sapiens GN=UBC PE=1 SV=2|Polyubiquitin-C (Fragment) OS=Homo sapiens GN=UBC PE=1 SV=7|Polyubiquitin-C OS=Homo sapiens GN=UBC PE=1 SV=1|Polyubiquitin-C OS=Homo sapiens GN=UBC PE=1 SV=3|Ubiquitin-40…	2	1	1	1	1	1	6	6	3	6.64406	6.95275	6.33537	TRUE	TRUE	TRUE	cytosolic_extracts_INTS10_vs_INTS4	25.7403	-0.324967	-0.803282	0.443026	0.84437	locfdr(MLE) -> z -> fdrtool(qval) -> fdr	FALSE	no hit	6.95275	cytosolic_extracts

## Sheet: 5vs4
	gene_name	protein_id	description	found.in.ms.runs	found.in.ms.runs_cytosolic_extracts	found.in.ms.runs_nuclear_extracts	found.in.reps	found.in.reps_cytosolic_extracts	found.in.reps_nuclear_extracts	max.qupm	max.qupm_cytosolic_extracts	max.qupm_nuclear_extracts	average.top3	average.top3_cytosolic_extracts	average.top3_nuclear_extracts	keep_nuclear_extracts	keep_cytosolic_extracts	keep	comparison	AveExpr	logFC	z.score	pvalue	fdr	fdr.estimation.method	hit	hit_annotation	top3	sample
1	INTS6	Q9UL03|Q9UL03-3	Integrator complex subunit 6 OS=Homo sapiens GN=INTS6 PE=1 SV=1|Isoform 3 of Integrator complex subunit 6 OS=Homo sapiens GN=INTS6	1	NA	1	1	NA	1	5	NA	5	5.77451	NA	5.77451	TRUE	FALSE	TRUE	nuclear_extracts_INTS5_vs_INTS4	24.5395	-0.464757	-0.783216	0.504722	0.865531	locfdr(MLE) -> z -> fdrtool(qval) -> fdr	FALSE	no hit	5.77451	nuclear_extracts
21	ZMYND8	H7C4X9|Q9ULU4|Q9ULU4-10|Q9ULU4-11|Q9ULU4-12|Q9ULU4-13|Q9ULU4-14|Q9ULU4-16|Q9ULU4-19|Q9ULU4-20|Q9ULU4-21|Q9ULU4-23|Q9ULU4-3|Q9ULU4-4|Q9ULU4-5|Q9ULU4-6|Q9ULU4-7|Q9ULU4-9	Protein kinase C-binding protein 1 (Fragment) OS=Homo sapiens GN=ZMYND8 PE=1 SV=2|Protein kinase C-binding protein 1 OS=Homo sapiens GN=ZMYND8 PE=1 SV=2|Isoform 10 of Protein kinase C-binding protein 1 OS=Homo sapiens GN=ZMYND8|Isoform 11 of Protein kinase C-binding protein 1 OS=Homo sapiens GN=ZMYND8|Isoform 12 of Protein kinase C-binding protein 1 OS=Homo sapiens GN=ZMYND8|Isoform 13 of Protein…	1	NA	1	1	NA	1	5	NA	5	5.70444	NA	5.70444	TRUE	FALSE	TRUE	nuclear_extracts_INTS5_vs_INTS4	21.7882	-0.458882	-0.774707	0.509362	0.866593	locfdr(MLE) -> z -> fdrtool(qval) -> fdr	FALSE	no hit	5.70444	nuclear_extracts
41	TP53	A0A0U1RQC9|P04637|P04637-4	Cellular tumor antigen p53 OS=Homo sapiens GN=TP53 PE=1 SV=1|Cellular tumor antigen p53 OS=Homo sapiens GN=TP53 PE=1 SV=4|Isoform 4 of Cellular tumor antigen p53 OS=Homo sapiens GN=TP53	2	1	1	1	1	1	4	2	4	5.86034	5.89458	5.82611	TRUE	TRUE	TRUE	nuclear_extracts_INTS5_vs_INTS4	24.2528	-0.146969	-0.322938	0.783276	0.909	locfdr(MLE) -> z -> fdrtool(qval) -> fdr	FALSE	no hit	5.82611	nuclear_extracts
61	PPP2CA	P67775|P67775-2	Serine/threonine-protein phosphatase 2A catalytic subunit alpha isoform OS=Homo sapiens GN=PPP2CA PE=1 SV=1|Isoform 2 of Serine/threonine-protein phosphatase 2A catalytic subunit alpha isoform OS=Homo sapiens GN=PPP2CA	1	NA	1	1	NA	1	2	NA	2	5.61375	NA	5.61375	TRUE	FALSE	TRUE	nuclear_extracts_INTS5_vs_INTS4	23.258	-0.71349	-1.14348	0.330097	0.80805	locfdr(MLE) -> z -> fdrtool(qval) -> fdr	FALSE	no hit	5.61375	nuclear_extracts
81	P0847_INTS7	P0847_INTS7	NA	1	NA	1	1	NA	1	43	NA	43	8.35044	NA	8.35044	TRUE	FALSE	TRUE	nuclear_extracts_INTS5_vs_INTS4	27.8338	-1.11959	-1.73167	0.140241	0.641382	locfdr(MLE) -> z -> fdrtool(qval) -> fdr	FALSE	no hit	8.35044	nuclear_extracts
101	P0847_INTS5	P0847_INTS5	NA	2	1	1	1	1	1	27	27	18	7.66233	8.00566	7.319	TRUE	TRUE	TRUE	nuclear_extracts_INTS5_vs_INTS4	27.7513	3.411	4.83036	3.88688e-05	0.000495446	locfdr(MLE) -> z -> fdrtool(qval) -> fdr	TRUE	hit	7.319	nuclear_extracts
121	P0847_INTS4	P0847_INTS4	NA	2	1	1	1	1	1	57	57	51	8.16396	8.08947	8.23846	TRUE	TRUE	TRUE	nuclear_extracts_INTS5_vs_INTS4	30.5056	-5.07919	-7.46667	2.02419e-10	1.03236e-08	locfdr(MLE) -> z -> fdrtool(qval) -> fdr	TRUE	hit	8.23846	nuclear_extracts
141	INTS8	Q75QN2	Integrator complex subunit 8 OS=Homo sapiens GN=INTS8 PE=1 SV=1	2	1	1	1	1	1	33	33	14	7.00776	7.34385	6.67166	TRUE	TRUE	TRUE	nuclear_extracts_INTS5_vs_INTS4	27.6686	3.77125	5.35213	5.1519e-06	6.56975e-05	locfdr(MLE) -> z -> fdrtool(qval) -> fdr	TRUE	hit	6.67166	nuclear_extracts
161	DDX39B|DDX39A	A0A0G2JJZ9|O00148|Q13838|Q13838-2	Spliceosome RNA helicase DDX39B (Fragment) OS=Homo sapiens GN=DDX39B PE=1 SV=1|ATP-dependent RNA helicase DDX39A OS=Homo sapiens GN=DDX39A PE=1 SV=2|Spliceosome RNA helicase DDX39B OS=Homo sapiens GN=DDX39B PE=1 SV=1|Isoform 2 of Spliceosome RNA helicase DDX39B OS=Homo sapiens GN=DDX39B	1	NA	1	1	NA	1	3	NA	3	5.9642	NA	5.9642	TRUE	FALSE	TRUE	nuclear_extracts_INTS5_vs_INTS4	25.1696	0.804183	1.05469	0.369025	0.82475	locfdr(MLE) -> z -> fdrtool(qval) -> fdr	FALSE	no hit	5.9642	nuclear_extracts
181	TUBB	P07437	Tubulin beta chain OS=Homo sapiens GN=TUBB PE=1 SV=2	2	1	1	1	1	1	4	4	3	6.3602	7.21328	5.50711	TRUE	TRUE	TRUE	nuclear_extracts_INTS5_vs_INTS4	23.312	0.634834	0.809412	0.490578	0.862189	locfdr(MLE) -> z -> fdrtool(qval) -> fdr	FALSE	no hit	5.50711	nuclear_extracts
201	TPD52L1	E9PNK6|E9PPQ1|J3KNE7|Q16890|Q16890-5	Tumor protein D53 OS=Homo sapiens GN=TPD52L1 PE=1 SV=1|Tumor protein D53 OS=Homo sapiens GN=TPD52L1 PE=1 SV=1|Tumor protein D53 OS=Homo sapiens GN=TPD52L1 PE=1 SV=1|Tumor protein D53 OS=Homo sapiens GN=TPD52L1 PE=1 SV=1|Isoform 5 of Tumor protein D53 OS=Homo sapiens GN=TPD52L1	1	NA	1	1	NA	1	2	NA	2	5.6266	NA	5.6266	TRUE	FALSE	TRUE	nuclear_extracts_INTS5_vs_INTS4	22.9913	0.576474	0.724884	0.536973	0.872579	locfdr(MLE) -> z -> fdrtool(qval) -> fdr	FALSE	no hit	5.6266	nuclear_extracts
221	DCD	P81605	Dermcidin OS=Homo sapiens GN=DCD PE=1 SV=2	2	1	1	1	1	1	4	3	4	6.07289	5.93626	6.20953	TRUE	TRUE	TRUE	nuclear_extracts_INTS5_vs_INTS4	23.0709	-1.21604	-1.87136	0.110965	0.585943	locfdr(MLE) -> z -> fdrtool(qval) -> fdr	FALSE	no hit	6.20953	nuclear_extracts
241	RAB11A|RAB11B	H3BMH2|H3BSC1|P62491|P62491-2|Q15907|Q15907-2	Ras-related protein Rab-11A (Fragment) OS=Homo sapiens GN=RAB11A PE=4 SV=1|Ras-related protein Rab-11A OS=Homo sapiens GN=RAB11A PE=1 SV=1|Ras-related protein Rab-11A OS=Homo sapiens GN=RAB11A PE=1 SV=3|Isoform 2 of Ras-related protein Rab-11A OS=Homo sapiens GN=RAB11A|Ras-related protein Rab-11B OS=Homo sapiens GN=RAB11B PE=1 SV=4|Isoform 2 of Ras-related protein Rab-11B OS=Homo sapiens GN=RAB11B	1	NA	1	1	NA	1	4	NA	4	5.93442	NA	5.93442	TRUE	FALSE	TRUE	nuclear_extracts_INTS5_vs_INTS4	24.0688	0.67285	0.864473	0.461556	0.854782	locfdr(MLE) -> z -> fdrtool(qval) -> fdr	FALSE	no hit	5.93442	nuclear_extracts
261	INTS1	Q8N201	Integrator complex subunit 1 OS=Homo sapiens GN=INTS1 PE=1 SV=2	2	1	1	1	1	1	14	7	14	6.04158	5.73831	6.34485	TRUE	TRUE	TRUE	nuclear_extracts_INTS5_vs_INTS4	27.1476	-0.584258	-0.956299	0.41536	0.841196	locfdr(MLE) -> z -> fdrtool(qval) -> fdr	FALSE	no hit	6.34485	nuclear_extracts
281	COPB1	P53618	Coatomer subunit beta OS=Homo sapiens GN=COPB1 PE=1 SV=3	2	1	1	1	1	1	3	3	2	5.5961	5.77718	5.41501	TRUE	TRUE	TRUE	nuclear_extracts_INTS5_vs_INTS4	23.2157	0.23766	0.234152	0.841925	0.914799	locfdr(MLE) -> z -> fdrtool(qval) -> fdr	FALSE	no hit	5.41501	nuclear_extracts
301	FASN	A0A0U1RQF0|P49327	Fatty acid synthase OS=Homo sapiens GN=FASN PE=1 SV=1|Fatty acid synthase OS=Homo sapiens GN=FASN PE=1 SV=3	2	1	1	1	1	1	46	46	9	6.1674	6.54957	5.78524	TRUE	TRUE	TRUE	nuclear_extracts_INTS5_vs_INTS4	25.1144	0.268063	0.278186	0.812706	0.912006	locfdr(MLE) -> z -> fdrtool(qval) -> fdr	FALSE	no hit	5.78524	nuclear_extracts
321	HSPA1B|HSPA1A	A0A0G2JIW1|P0DMV8|P0DMV9	Heat shock 70 kDa protein 1B OS=Homo sapiens GN=HSPA1B PE=1 SV=1|Heat shock 70 kDa protein 1A OS=Homo sapiens GN=HSPA1A PE=1 SV=1|Heat shock 70 kDa protein 1B OS=Homo sapiens GN=HSPA1B PE=1 SV=1	2	1	1	1	1	1	13	13	9	7.55542	7.85695	7.25389	TRUE	TRUE	TRUE	nuclear_extracts_INTS5_vs_INTS4	26.434	0.638169	0.814241	0.487994	0.86156	locfdr(MLE) -> z -> fdrtool(qval) -> fdr	FALSE	no hit	7.25389	nuclear_extracts
341	RUVBL1	Q9Y265	RuvB-like 1 OS=Homo sapiens GN=RUVBL1 PE=1 SV=1	2	1	1	1	1	1	15	15	5	6.55247	7.06622	6.03872	TRUE	TRUE	TRUE	nuclear_extracts_INTS5_vs_INTS4	25.1655	0.259371	0.265597	0.821035	0.912821	locfdr(MLE) -> z -> fdrtool(qval) -> fdr	FALSE	no hit	6.03872	nuclear_extracts
361	HSP90AA1	P07900|P07900-2	Heat shock protein HSP 90-alpha OS=Homo sapiens GN=HSP90AA1 PE=1 SV=5|Isoform 2 of Heat shock protein HSP 90-alpha OS=Homo sapiens GN=HSP90AA1	2	1	1	1	1	1	16	16	5	6.39855	6.72605	6.07105	TRUE	TRUE	TRUE	nuclear_extracts_INTS5_vs_INTS4	25.0765	1.22256	1.66067	0.157239	0.66725	locfdr(MLE) -> z -> fdrtool(qval) -> fdr	FALSE	no hit	6.07105	nuclear_extracts
381	HSP90AB1	P08238	Heat shock protein HSP 90-beta OS=Homo sapiens GN=HSP90AB1 PE=1 SV=4	2	1	1	1	1	1	17	17	4	6.1556	6.84778	5.46342	TRUE	TRUE	TRUE	nuclear_extracts_INTS5_vs_INTS4	24.7196	0.904308	1.19971	0.306868	0.796477	locfdr(MLE) -> z -> fdrtool(qval) -> fdr	FALSE	no hit	5.46342	nuclear_extracts
401	IRS4	O14654	Insulin receptor substrate 4 OS=Homo sapiens GN=IRS4 PE=1 SV=1	2	1	1	1	1	1	24	24	3	6.25506	6.86979	5.64033	TRUE	TRUE	TRUE	nuclear_extracts_INTS5_vs_INTS4	21.8098	0.0713002	-0.00680055	0.995379	0.926975	locfdr(MLE) -> z -> fdrtool(qval) -> fdr	FALSE	no hit	5.64033	nuclear_extracts
421	ASUN	Q9NVM9	Protein asunder homolog OS=Homo sapiens GN=ASUN PE=1 SV=2	2	1	1	1	1	1	44	44	38	7.60355	7.51917	7.68792	TRUE	TRUE	TRUE	nuclear_extracts_INTS5_vs_INTS4	27.5815	0.353007	0.401218	0.732558	0.903309	locfdr(MLE) -> z -> fdrtool(qval) -> fdr	FALSE	no hit	7.68792	nuclear_extracts
441	DSC1	Q08554|Q08554-2	Desmocollin-1 OS=Homo sapiens GN=DSC1 PE=1 SV=2|Isoform 1B of Desmocollin-1 OS=Homo sapiens GN=DSC1	2	1	1	1	1	1	2	2	2	5.95242	6.25111	5.65373	TRUE	TRUE	TRUE	nuclear_extracts_INTS5_vs_INTS4	21.2865	-0.691276	-1.1113	0.343886	0.814318	locfdr(MLE) -> z -> fdrtool(qval) -> fdr	FALSE	no hit	5.65373	nuclear_extracts
461	SF3A1	Q15459|Q15459-2	Splicing factor 3A subunit 1 OS=Homo sapiens GN=SF3A1 PE=1 SV=1|Isoform 2 of Splicing factor 3A subunit 1 OS=Homo sapiens GN=SF3A1	2	1	1	1	1	1	7	7	2	5.64339	5.81019	5.47659	TRUE	TRUE	TRUE	nuclear_extracts_INTS5_vs_INTS4	23.0713	-1.58505	-2.40583	0.0404531	0.340324	locfdr(MLE) -> z -> fdrtool(qval) -> fdr	FALSE	no hit	5.47659	nuclear_extracts
481	KPRP	Q5T749	Keratinocyte proline-rich protein OS=Homo sapiens GN=KPRP PE=1 SV=1	2	1	1	1	1	1	5	5	5	6.16901	6.33552	6.00249	TRUE	TRUE	TRUE	nuclear_extracts_INTS5_vs_INTS4	23.3943	-1.55089	-2.35635	0.0447554	0.363366	locfdr(MLE) -> z -> fdrtool(qval) -> fdr	FALSE	no hit	6.00249	nuclear_extracts
501	CCT7	Q99832|Q99832-3	T-complex protein 1 subunit eta OS=Homo sapiens GN=CCT7 PE=1 SV=2|Isoform 3 of T-complex protein 1 subunit eta OS=Homo sapiens GN=CCT7	2	1	1	1	1	1	10	10	5	5.85041	6.12079	5.58004	TRUE	TRUE	TRUE	nuclear_extracts_INTS5_vs_INTS4	24.9809	0.455039	0.548999	0.640076	0.890864	locfdr(MLE) -> z -> fdrtool(qval) -> fdr	FALSE	no hit	5.58004	nuclear_extracts
521	AHSA1	O95433	Activator of 90 kDa heat shock protein ATPase homolog 1 OS=Homo sapiens GN=AHSA1 PE=1 SV=1	2	1	1	1	1	1	15	15	2	6.23818	7.006	5.47035	TRUE	TRUE	TRUE	nuclear_extracts_INTS5_vs_INTS4	22.0528	0.0220165	-0.0781822	0.946909	0.923523	locfdr(MLE) -> z -> fdrtool(qval) -> fdr	FALSE	no hit	5.47035	nuclear_extracts
541	INTS12	A0A087WXN4|Q96CB8	Integrator complex subunit 12 OS=Homo sapiens GN=INTS12 PE=1 SV=1|Integrator complex subunit 12 OS=Homo sapiens GN=INTS12 PE=1 SV=1	1	NA	1	1	NA	1	2	NA	2	5.44117	NA	5.44117	TRUE	FALSE	TRUE	nuclear_extracts_INTS5_vs_INTS4	21.9766	-0.308369	-0.556707	0.635388	0.890147	locfdr(MLE) -> z -> fdrtool(qval) -> fdr	FALSE	no hit	5.44117	nuclear_extracts
561	TPD52L2	A0A087WYR3|O43399|O43399-2|O43399-3|O43399-4|O43399-5|O43399-6|O43399-7	Tumor protein D54 OS=Homo sapiens GN=TPD52L2 PE=1 SV=1|Tumor protein D54 OS=Homo sapiens GN=TPD52L2 PE=1 SV=2|Isoform 2 of Tumor protein D54 OS=Homo sapiens GN=TPD52L2|Isoform 3 of Tumor protein D54 OS=Homo sapiens GN=TPD52L2|Isoform 4 of Tumor protein D54 OS=Homo sapiens GN=TPD52L2|Isoform 5 of Tumor protein D54 OS=Homo sapiens GN=TPD52L2|Isoform 6 of Tumor protein D54 OS=Homo sapiens GN=TPD52L2…	1	NA	1	1	NA	1	3	NA	3	4.97667	NA	4.97667	TRUE	FALSE	TRUE	nuclear_extracts_INTS5_vs_INTS4	23.3777	1.12809	1.52383	0.19433	0.712501	locfdr(MLE) -> z -> fdrtool(qval) -> fdr	FALSE	no hit	4.97667	nuclear_extracts
581	PPP2R1A	P30153	Serine/threonine-protein phosphatase 2A 65 kDa regulatory subunit A alpha isoform OS=Homo sapiens GN=PPP2R1A PE=1 SV=4	2	1	1	1	1	1	7	7	5	6.02565	6.03116	6.02014	TRUE	TRUE	TRUE	nuclear_extracts_INTS5_vs_INTS4	24.4719	-0.745608	-1.18999	0.310803	0.798535	locfdr(MLE) -> z -> fdrtool(qval) -> fdr	FALSE	no hit	6.02014	nuclear_extracts
601	EEF1A1|EEF1A1P5	P68104|Q5VTE0	Elongation factor 1-alpha 1 OS=Homo sapiens GN=EEF1A1 PE=1 SV=1|Putative elongation factor 1-alpha-like 3 OS=Homo sapiens GN=EEF1A1P5 PE=5 SV=1	2	1	1	1	1	1	20	20	6	7.70293	8.15467	7.25119	TRUE	TRUE	TRUE	nuclear_extracts_INTS5_vs_INTS4	26.6346	0.215486	0.202035	0.863377	0.91674	locfdr(MLE) -> z -> fdrtool(qval) -> fdr	FALSE	no hit	7.25119	nuclear_extracts
621	P0847_INTS14	P0847_INTS14	NA	2	1	1	1	1	1	30	30	21	8.08944	8.30341	7.87548	TRUE	TRUE	TRUE	nuclear_extracts_INTS5_vs_INTS4	26.8165	-0.67783	-1.09183	0.352408	0.817991	locfdr(MLE) -> z -> fdrtool(qval) -> fdr	FALSE	no hit	7.87548	nuclear_extracts
641	RUVBL2	Q9Y230	RuvB-like 2 OS=Homo sapiens GN=RUVBL2 PE=1 SV=3	2	1	1	1	1	1	21	21	8	6.52343	6.91095	6.13591	TRUE	TRUE	TRUE	nuclear_extracts_INTS5_vs_INTS4	26.3208	-0.00408577	-0.115988	0.921306	0.921565	locfdr(MLE) -> z -> fdrtool(qval) -> fdr	FALSE	no hit	6.13591	nuclear_extracts
661	TCP1	P17987	T-complex protein 1 subunit alpha OS=Homo sapiens GN=TCP1 PE=1 SV=1	2	1	1	1	1	1	15	15	4	6.05574	6.38284	5.72864	TRUE	TRUE	TRUE	nuclear_extracts_INTS5_vs_INTS4	23.6482	0.307601	0.335453	0.775099	0.908129	locfdr(MLE) -> z -> fdrtool(qval) -> fdr	FALSE	no hit	5.72864	nuclear_extracts
681	C7ORF26	Q96N11|Q96N11-2	Uncharacterized protein C7orf26 OS=Homo sapiens GN=C7orf26 PE=2 SV=1|Isoform 2 of Uncharacterized protein C7orf26 OS=Homo sapiens GN=C7orf26	2	1	1	1	1	1	3	3	3	6.18693	6.06303	6.31083	TRUE	TRUE	TRUE	nuclear_extracts_INTS5_vs_INTS4	23.1306	-0.607483	-0.989937	0.399146	0.835804	locfdr(MLE) -> z -> fdrtool(qval) -> fdr	FALSE	no hit	6.31083	nuclear_extracts
701	ARHGAP1	Q07960	Rho GTPase-activating protein 1 OS=Homo sapiens GN=ARHGAP1 PE=1 SV=1	1	1	NA	1	1	NA	5	5	NA	5.92009	5.92009	NA	FALSE	TRUE	TRUE	nuclear_extracts_INTS5_vs_INTS4	NA	NA	NA	NA	NA	locfdr(MLE) -> z -> fdrtool(qval) -> fdr	NA	NA	NA	nuclear_extracts
721	YTHDF2	A0A087WXZ3|Q9Y5A9	YTH domain-containing family protein 2 OS=Homo sapiens GN=YTHDF2 PE=1 SV=1|YTH domain-containing family protein 2 OS=Homo sapiens GN=YTHDF2 PE=1 SV=2	1	1	NA	1	1	NA	3	3	NA	5.64153	5.64153	NA	FALSE	TRUE	TRUE	nuclear_extracts_INTS5_vs_INTS4	NA	NA	NA	NA	NA	locfdr(MLE) -> z -> fdrtool(qval) -> fdr	NA	NA	NA	nuclear_extracts
741	DRG1	Q9Y295	Developmentally-regulated GTP-binding protein 1 OS=Homo sapiens GN=DRG1 PE=1 SV=1	1	1	NA	1	1	NA	6	6	NA	6.06302	6.06302	NA	FALSE	TRUE	TRUE	nuclear_extracts_INTS5_vs_INTS4	NA	NA	NA	NA	NA	locfdr(MLE) -> z -> fdrtool(qval) -> fdr	NA	NA	NA	nuclear_extracts
761	DYNC1LI1	E9PHI6|Q9Y6G9	Cytoplasmic dynein 1 light intermediate chain 1 OS=Homo sapiens GN=DYNC1LI1 PE=1 SV=1|Cytoplasmic dynein 1 light intermediate chain 1 OS=Homo sapiens GN=DYNC1LI1 PE=1 SV=3	1	1	NA	1	1	NA	4	4	NA	5.84146	5.84146	NA	FALSE	TRUE	TRUE	nuclear_extracts_INTS5_vs_INTS4	NA	NA	NA	NA	NA	locfdr(MLE) -> z -> fdrtool(qval) -> fdr	NA	NA	NA	nuclear_extracts
781	TUBG1|TUBG2	K7EIS0|K7EKE5|P23258|Q9NRH3	Tubulin gamma chain (Fragment) OS=Homo sapiens GN=TUBG1 PE=1 SV=1|Tubulin gamma-1 chain OS=Homo sapiens GN=TUBG1 PE=4 SV=1|Tubulin gamma-1 chain OS=Homo sapiens GN=TUBG1 PE=1 SV=2|Tubulin gamma-2 chain OS=Homo sapiens GN=TUBG2 PE=2 SV=1	1	1	NA	1	1	NA	2	2	NA	5.77938	5.77938	NA	FALSE	TRUE	TRUE	nuclear_extracts_INTS5_vs_INTS4	NA	NA	NA	NA	NA	locfdr(MLE) -> z -> fdrtool(qval) -> fdr	NA	NA	NA	nuclear_extracts
801	HGS	I3L1P5|O14964|O14964-2	Hepatocyte growth factor-regulated tyrosine kinase substrate (Fragment) OS=Homo sapiens GN=HGS PE=1 SV=1|Hepatocyte growth factor-regulated tyrosine kinase substrate OS=Homo sapiens GN=HGS PE=1 SV=1|Isoform 2 of Hepatocyte growth factor-regulated tyrosine kinase substrate OS=Homo sapiens GN=HGS	1	1	NA	1	1	NA	2	2	NA	5.48934	5.48934	NA	FALSE	TRUE	TRUE	nuclear_extracts_INTS5_vs_INTS4	NA	NA	NA	NA	NA	locfdr(MLE) -> z -> fdrtool(qval) -> fdr	NA	NA	NA	nuclear_extracts
821	COL4A3BP	Q9Y5P4|Q9Y5P4-2|Q9Y5P4-3	Collagen type IV alpha-3-binding protein OS=Homo sapiens GN=COL4A3BP PE=1 SV=1|Isoform 2 of Collagen type IV alpha-3-binding protein OS=Homo sapiens GN=COL4A3BP|Isoform 3 of Collagen type IV alpha-3-binding protein OS=Homo sapiens GN=COL4A3BP	1	1	NA	1	1	NA	3	3	NA	5.55761	5.55761	NA	FALSE	TRUE	TRUE	nuclear_extracts_INTS5_vs_INTS4	NA	NA	NA	NA	NA	locfdr(MLE) -> z -> fdrtool(qval) -> fdr	NA	NA	NA	nuclear_extracts
841	FERMT2	H0YJ34|Q96AC1|Q96AC1-2|Q96AC1-3	Fermitin family homolog 2 (Fragment) OS=Homo sapiens GN=FERMT2 PE=1 SV=1|Fermitin family homolog 2 OS=Homo sapiens GN=FERMT2 PE=1 SV=1|Isoform 2 of Fermitin family homolog 2 OS=Homo sapiens GN=FERMT2|Isoform 3 of Fermitin family homolog 2 OS=Homo sapiens GN=FERMT2	1	1	NA	1	1	NA	6	6	NA	5.75003	5.75003	NA	FALSE	TRUE	TRUE	nuclear_extracts_INTS5_vs_INTS4	NA	NA	NA	NA	NA	locfdr(MLE) -> z -> fdrtool(qval) -> fdr	NA	NA	NA	nuclear_extracts
861	DYNC1I2	Q13409|Q13409-2|Q13409-3|Q13409-5|Q13409-6|Q13409-7	Cytoplasmic dynein 1 intermediate chain 2 OS=Homo sapiens GN=DYNC1I2 PE=1 SV=3|Isoform 2B of Cytoplasmic dynein 1 intermediate chain 2 OS=Homo sapiens GN=DYNC1I2|Isoform 2C of Cytoplasmic dynein 1 intermediate chain 2 OS=Homo sapiens GN=DYNC1I2|Isoform 2E of Cytoplasmic dynein 1 intermediate chain 2 OS=Homo sapiens GN=DYNC1I2|Isoform 2F of Cytoplasmic dynein 1 intermediate chain 2 OS=Homo sapiens…	1	1	NA	1	1	NA	2	2	NA	5.73091	5.73091	NA	FALSE	TRUE	TRUE	nuclear_extracts_INTS5_vs_INTS4	NA	NA	NA	NA	NA	locfdr(MLE) -> z -> fdrtool(qval) -> fdr	NA	NA	NA	nuclear_extracts
881	XPO5	Q9HAV4	Exportin-5 OS=Homo sapiens GN=XPO5 PE=1 SV=1	1	1	NA	1	1	NA	11	11	NA	5.98244	5.98244	NA	FALSE	TRUE	TRUE	nuclear_extracts_INTS5_vs_INTS4	NA	NA	NA	NA	NA	locfdr(MLE) -> z -> fdrtool(qval) -> fdr	NA	NA	NA	nuclear_extracts
901	YKT6	O15498	Synaptobrevin homolog YKT6 OS=Homo sapiens GN=YKT6 PE=1 SV=1	1	1	NA	1	1	NA	3	3	NA	5.75178	5.75178	NA	FALSE	TRUE	TRUE	nuclear_extracts_INTS5_vs_INTS4	NA	NA	NA	NA	NA	locfdr(MLE) -> z -> fdrtool(qval) -> fdr	NA	NA	NA	nuclear_extracts
921	NUDCD3	Q8IVD9	NudC domain-containing protein 3 OS=Homo sapiens GN=NUDCD3 PE=1 SV=3	1	1	NA	1	1	NA	3	3	NA	5.47014	5.47014	NA	FALSE	TRUE	TRUE	nuclear_extracts_INTS5_vs_INTS4	NA	NA	NA	NA	NA	locfdr(MLE) -> z -> fdrtool(qval) -> fdr	NA	NA	NA	nuclear_extracts
941	DSP	P15924	Desmoplakin OS=Homo sapiens GN=DSP PE=1 SV=3	1	1	NA	1	1	NA	29	29	NA	6.22985	6.22985	NA	FALSE	TRUE	TRUE	nuclear_extracts_INTS5_vs_INTS4	NA	NA	NA	NA	NA	locfdr(MLE) -> z -> fdrtool(qval) -> fdr	NA	NA	NA	nuclear_extracts
961	COPA	P53621|P53621-2	Coatomer subunit alpha OS=Homo sapiens GN=COPA PE=1 SV=2|Isoform 2 of Coatomer subunit alpha OS=Homo sapiens GN=COPA	1	1	NA	1	1	NA	12	12	NA	5.97421	5.97421	NA	FALSE	TRUE	TRUE	nuclear_extracts_INTS5_vs_INTS4	NA	NA	NA	NA	NA	locfdr(MLE) -> z -> fdrtool(qval) -> fdr	NA	NA	NA	nuclear_extracts
981	DDX39B	A0A0G2JJZ9|Q13838|Q13838-2	Spliceosome RNA helicase DDX39B (Fragment) OS=Homo sapiens GN=DDX39B PE=1 SV=1|Spliceosome RNA helicase DDX39B OS=Homo sapiens GN=DDX39B PE=1 SV=1|Isoform 2 of Spliceosome RNA helicase DDX39B OS=Homo sapiens GN=DDX39B	1	1	NA	1	1	NA	3	3	NA	5.85935	5.85935	NA	FALSE	TRUE	TRUE	nuclear_extracts_INTS5_vs_INTS4	NA	NA	NA	NA	NA	locfdr(MLE) -> z -> fdrtool(qval) -> fdr	NA	NA	NA	nuclear_extracts
1001	DNAJA1	P31689	DnaJ homolog subfamily A member 1 OS=Homo sapiens GN=DNAJA1 PE=1 SV=2	1	1	NA	1	1	NA	13	13	NA	6.55792	6.55792	NA	FALSE	TRUE	TRUE	nuclear_extracts_INTS5_vs_INTS4	NA	NA	NA	NA	NA	locfdr(MLE) -> z -> fdrtool(qval) -> fdr	NA	NA	NA	nuclear_extracts
1021	RAD50	E7ESD9|Q92878|Q92878-2	DNA repair protein RAD50 OS=Homo sapiens GN=RAD50 PE=1 SV=1|DNA repair protein RAD50 OS=Homo sapiens GN=RAD50 PE=1 SV=1|Isoform 2 of DNA repair protein RAD50 OS=Homo sapiens GN=RAD50	1	1	NA	1	1	NA	3	3	NA	5.2773	5.2773	NA	FALSE	TRUE	TRUE	nuclear_extracts_INTS5_vs_INTS4	NA	NA	NA	NA	NA	locfdr(MLE) -> z -> fdrtool(qval) -> fdr	NA	NA	NA	nuclear_extracts
1041	GIGYF2	I1E4Y6|Q6Y7W6|Q6Y7W6-3|Q6Y7W6-4|Q6Y7W6-5	PERQ amino acid-rich with GYF domain-containing protein 2 OS=Homo sapiens GN=GIGYF2 PE=1 SV=1|PERQ amino acid-rich with GYF domain-containing protein 2 OS=Homo sapiens GN=GIGYF2 PE=1 SV=1|Isoform 2 of PERQ amino acid-rich with GYF domain-containing protein 2 OS=Homo sapiens GN=GIGYF2|Isoform 3 of PERQ amino acid-rich with GYF domain-containing protein 2 OS=Homo sapiens GN=GIGYF2|Isoform 4 of PERQ…	1	1	NA	1	1	NA	4	4	NA	5.4031	5.4031	NA	FALSE	TRUE	TRUE	nuclear_extracts_INTS5_vs_INTS4	NA	NA	NA	NA	NA	locfdr(MLE) -> z -> fdrtool(qval) -> fdr	NA	NA	NA	nuclear_extracts
1061	MSH3	P20585	DNA mismatch repair protein Msh3 OS=Homo sapiens GN=MSH3 PE=1 SV=4	1	1	NA	1	1	NA	4	4	NA	5.53033	5.53033	NA	FALSE	TRUE	TRUE	nuclear_extracts_INTS5_vs_INTS4	NA	NA	NA	NA	NA	locfdr(MLE) -> z -> fdrtool(qval) -> fdr	NA	NA	NA	nuclear_extracts
1081	COPG2	Q9UBF2|Q9UBF2-2	Coatomer subunit gamma-2 OS=Homo sapiens GN=COPG2 PE=1 SV=1|Isoform 2 of Coatomer subunit gamma-2 OS=Homo sapiens GN=COPG2	1	1	NA	1	1	NA	2	2	NA	5.47767	5.47767	NA	FALSE	TRUE	TRUE	nuclear_extracts_INTS5_vs_INTS4	NA	NA	NA	NA	NA	locfdr(MLE) -> z -> fdrtool(qval) -> fdr	NA	NA	NA	nuclear_extracts
1101	NCAPG	Q9BPX3	Condensin complex subunit 3 OS=Homo sapiens GN=NCAPG PE=1 SV=1	1	1	NA	1	1	NA	2	2	NA	5.21352	5.21352	NA	FALSE	TRUE	TRUE	nuclear_extracts_INTS5_vs_INTS4	NA	NA	NA	NA	NA	locfdr(MLE) -> z -> fdrtool(qval) -> fdr	NA	NA	NA	nuclear_extracts
1121	PSMC5	P62195|P62195-2	26S protease regulatory subunit 8 OS=Homo sapiens GN=PSMC5 PE=1 SV=1|Isoform 2 of 26S protease regulatory subunit 8 OS=Homo sapiens GN=PSMC5	1	1	NA	1	1	NA	5	5	NA	5.6997	5.6997	NA	FALSE	TRUE	TRUE	nuclear_extracts_INTS5_vs_INTS4	NA	NA	NA	NA	NA	locfdr(MLE) -> z -> fdrtool(qval) -> fdr	NA	NA	NA	nuclear_extracts
1141	IPO5	H0Y8C6|O00410|O00410-2|O00410-3	Importin-5 (Fragment) OS=Homo sapiens GN=IPO5 PE=1 SV=1|Importin-5 OS=Homo sapiens GN=IPO5 PE=1 SV=4|Isoform 2 of Importin-5 OS=Homo sapiens GN=IPO5|Isoform 3 of Importin-5 OS=Homo sapiens GN=IPO5	1	1	NA	1	1	NA	4	4	NA	5.73453	5.73453	NA	FALSE	TRUE	TRUE	nuclear_extracts_INTS5_vs_INTS4	NA	NA	NA	NA	NA	locfdr(MLE) -> z -> fdrtool(qval) -> fdr	NA	NA	NA	nuclear_extracts
1161	WDR11	Q9BZH6	WD repeat-containing protein 11 OS=Homo sapiens GN=WDR11 PE=1 SV=1	1	1	NA	1	1	NA	5	5	NA	5.51255	5.51255	NA	FALSE	TRUE	TRUE	nuclear_extracts_INTS5_vs_INTS4	NA	NA	NA	NA	NA	locfdr(MLE) -> z -> fdrtool(qval) -> fdr	NA	NA	NA	nuclear_extracts
1181	UBE2K	P61086	Ubiquitin-conjugating enzyme E2 K OS=Homo sapiens GN=UBE2K PE=1 SV=3	1	1	NA	1	1	NA	4	4	NA	5.79356	5.79356	NA	FALSE	TRUE	TRUE	nuclear_extracts_INTS5_vs_INTS4	NA	NA	NA	NA	NA	locfdr(MLE) -> z -> fdrtool(qval) -> fdr	NA	NA	NA	nuclear_extracts
1201	UBE2M	P61081	NEDD8-conjugating enzyme Ubc12 OS=Homo sapiens GN=UBE2M PE=1 SV=1	1	1	NA	1	1	NA	7	7	NA	6.21011	6.21011	NA	FALSE	TRUE	TRUE	nuclear_extracts_INTS5_vs_INTS4	NA	NA	NA	NA	NA	locfdr(MLE) -> z -> fdrtool(qval) -> fdr	NA	NA	NA	nuclear_extracts
1221	TLE3|TLE1|TLE4	A0A0D9SES8|F5H7D6|H0YKN8|H0YKT5|H0YL70|H0YNI7|H0YNT2|Q04724|Q04726|Q04726-2|Q04726-3|Q04726-4|Q04726-5|Q04726-6|Q04726-7|Q04727|Q04727-2|Q04727-3|Q04727-4|Q5T7A9	Transducin-like enhancer protein 3 OS=Homo sapiens GN=TLE3 PE=1 SV=1|Transducin-like enhancer protein 3 OS=Homo sapiens GN=TLE3 PE=1 SV=1|Transducin-like enhancer protein 3 OS=Homo sapiens GN=TLE3 PE=1 SV=1|Transducin-like enhancer protein 3 OS=Homo sapiens GN=TLE3 PE=1 SV=1|Transducin-like enhancer protein 3 OS=Homo sapiens GN=TLE3 PE=1 SV=1|Transducin-like enhancer protein 3 OS=Homo sapiens GN=…	1	1	NA	1	1	NA	3	3	NA	5.80814	5.80814	NA	FALSE	TRUE	TRUE	nuclear_extracts_INTS5_vs_INTS4	NA	NA	NA	NA	NA	locfdr(MLE) -> z -> fdrtool(qval) -> fdr	NA	NA	NA	nuclear_extracts
1241	GPS1	A0A096LP07|A0A096LPJ3|A8K070|C9JFE4|Q13098|Q13098-5|Q13098-7	COP9 signalosome complex subunit 1 OS=Homo sapiens GN=GPS1 PE=1 SV=1|COP9 signalosome complex subunit 1 OS=Homo sapiens GN=GPS1 PE=1 SV=1|COP9 signalosome complex subunit 1 OS=Homo sapiens GN=GPS1 PE=1 SV=1|COP9 signalosome complex subunit 1 OS=Homo sapiens GN=GPS1 PE=1 SV=2|COP9 signalosome complex subunit 1 OS=Homo sapiens GN=GPS1 PE=1 SV=4|Isoform 4 of COP9 signalosome complex subunit 1 OS=Hom…	1	1	NA	1	1	NA	4	4	NA	5.63298	5.63298	NA	FALSE	TRUE	TRUE	nuclear_extracts_INTS5_vs_INTS4	NA	NA	NA	NA	NA	locfdr(MLE) -> z -> fdrtool(qval) -> fdr	NA	NA	NA	nuclear_extracts
1261	POLR3A	O14802	DNA-directed RNA polymerase III subunit RPC1 OS=Homo sapiens GN=POLR3A PE=1 SV=2	1	1	NA	1	1	NA	2	2	NA	5.41041	5.41041	NA	FALSE	TRUE	TRUE	nuclear_extracts_INTS5_vs_INTS4	NA	NA	NA	NA	NA	locfdr(MLE) -> z -> fdrtool(qval) -> fdr	NA	NA	NA	nuclear_extracts
1281	PRDX2	P32119	Peroxiredoxin-2 OS=Homo sapiens GN=PRDX2 PE=1 SV=5	1	1	NA	1	1	NA	2	2	NA	5.63836	5.63836	NA	FALSE	TRUE	TRUE	nuclear_extracts_INTS5_vs_INTS4	NA	NA	NA	NA	NA	locfdr(MLE) -> z -> fdrtool(qval) -> fdr	NA	NA	NA	nuclear_extracts
1301	RNASEH2A	O75792	Ribonuclease H2 subunit A OS=Homo sapiens GN=RNASEH2A PE=1 SV=2	1	1	NA	1	1	NA	4	4	NA	5.53787	5.53787	NA	FALSE	TRUE	TRUE	nuclear_extracts_INTS5_vs_INTS4	NA	NA	NA	NA	NA	locfdr(MLE) -> z -> fdrtool(qval) -> fdr	NA	NA	NA	nuclear_extracts
1321	RPS11	M0QZC5|P62280	40S ribosomal protein S11 OS=Homo sapiens GN=RPS11 PE=1 SV=1|40S ribosomal protein S11 OS=Homo sapiens GN=RPS11 PE=1 SV=3	1	1	NA	1	1	NA	2	2	NA	5.68853	5.68853	NA	FALSE	TRUE	TRUE	nuclear_extracts_INTS5_vs_INTS4	NA	NA	NA	NA	NA	locfdr(MLE) -> z -> fdrtool(qval) -> fdr	NA	NA	NA	nuclear_extracts
1341	PSMD13	H0YD73|J3KNQ3|Q9UNM6|Q9UNM6-2	26S proteasome non-ATPase regulatory subunit 13 (Fragment) OS=Homo sapiens GN=PSMD13 PE=1 SV=1|26S proteasome non-ATPase regulatory subunit 13 OS=Homo sapiens GN=PSMD13 PE=1 SV=1|26S proteasome non-ATPase regulatory subunit 13 OS=Homo sapiens GN=PSMD13 PE=1 SV=2|Isoform 2 of 26S proteasome non-ATPase regulatory subunit 13 OS=Homo sapiens GN=PSMD13	1	1	NA	1	1	NA	2	2	NA	5.45544	5.45544	NA	FALSE	TRUE	TRUE	nuclear_extracts_INTS5_vs_INTS4	NA	NA	NA	NA	NA	locfdr(MLE) -> z -> fdrtool(qval) -> fdr	NA	NA	NA	nuclear_extracts
1361	SF3B3	Q15393	Splicing factor 3B subunit 3 OS=Homo sapiens GN=SF3B3 PE=1 SV=4	1	1	NA	1	1	NA	3	3	NA	5.59743	5.59743	NA	FALSE	TRUE	TRUE	nuclear_extracts_INTS5_vs_INTS4	NA	NA	NA	NA	NA	locfdr(MLE) -> z -> fdrtool(qval) -> fdr	NA	NA	NA	nuclear_extracts
1381	RPS6KB1	P23443|P23443-2|P23443-3|P23443-4|P23443-5	Ribosomal protein S6 kinase beta-1 OS=Homo sapiens GN=RPS6KB1 PE=1 SV=2|Isoform Alpha II of Ribosomal protein S6 kinase beta-1 OS=Homo sapiens GN=RPS6KB1|Isoform 2 of Ribosomal protein S6 kinase beta-1 OS=Homo sapiens GN=RPS6KB1|Isoform 3 of Ribosomal protein S6 kinase beta-1 OS=Homo sapiens GN=RPS6KB1|Isoform 4 of Ribosomal protein S6 kinase beta-1 OS=Homo sapiens GN=RPS6KB1	1	1	NA	1	1	NA	3	3	NA	5.53188	5.53188	NA	FALSE	TRUE	TRUE	nuclear_extracts_INTS5_vs_INTS4	NA	NA	NA	NA	NA	locfdr(MLE) -> z -> fdrtool(qval) -> fdr	NA	NA	NA	nuclear_extracts
1401	USP9X	Q93008|Q93008-1	Probable ubiquitin carboxyl-terminal hydrolase FAF-X OS=Homo sapiens GN=USP9X PE=1 SV=3|Isoform 2 of Probable ubiquitin carboxyl-terminal hydrolase FAF-X OS=Homo sapiens GN=USP9X	1	1	NA	1	1	NA	5	5	NA	5.38438	5.38438	NA	FALSE	TRUE	TRUE	nuclear_extracts_INTS5_vs_INTS4	NA	NA	NA	NA	NA	locfdr(MLE) -> z -> fdrtool(qval) -> fdr	NA	NA	NA	nuclear_extracts
1421	UBR4	Q5T4S7|Q5T4S7-2|Q5T4S7-3|Q5T4S7-4	E3 ubiquitin-protein ligase UBR4 OS=Homo sapiens GN=UBR4 PE=1 SV=1|Isoform 2 of E3 ubiquitin-protein ligase UBR4 OS=Homo sapiens GN=UBR4|Isoform 3 of E3 ubiquitin-protein ligase UBR4 OS=Homo sapiens GN=UBR4|Isoform 4 of E3 ubiquitin-protein ligase UBR4 OS=Homo sapiens GN=UBR4	1	1	NA	1	1	NA	5	5	NA	5.50886	5.50886	NA	FALSE	TRUE	TRUE	nuclear_extracts_INTS5_vs_INTS4	NA	NA	NA	NA	NA	locfdr(MLE) -> z -> fdrtool(qval) -> fdr	NA	NA	NA	nuclear_extracts
1441	RRM1	E9PL69|P23921	Ribonucleoside-diphosphate reductase large subunit OS=Homo sapiens GN=RRM1 PE=1 SV=1|Ribonucleoside-diphosphate reductase large subunit OS=Homo sapiens GN=RRM1 PE=1 SV=1	1	1	NA	1	1	NA	2	2	NA	5.57508	5.57508	NA	FALSE	TRUE	TRUE	nuclear_extracts_INTS5_vs_INTS4	NA	NA	NA	NA	NA	locfdr(MLE) -> z -> fdrtool(qval) -> fdr	NA	NA	NA	nuclear_extracts
1461	MATR3	A0A0R4J2E8|A8MXP9|P43243	Matrin-3 OS=Homo sapiens GN=MATR3 PE=1 SV=1|Matrin-3 OS=Homo sapiens GN=MATR3 PE=1 SV=1|Matrin-3 OS=Homo sapiens GN=MATR3 PE=1 SV=2	1	1	NA	1	1	NA	3	3	NA	5.44272	5.44272	NA	FALSE	TRUE	TRUE	nuclear_extracts_INTS5_vs_INTS4	NA	NA	NA	NA	NA	locfdr(MLE) -> z -> fdrtool(qval) -> fdr	NA	NA	NA	nuclear_extracts
1481	MARS	P56192	Methionine--tRNA ligase, cytoplasmic OS=Homo sapiens GN=MARS PE=1 SV=2	1	1	NA	1	1	NA	2	2	NA	5.49821	5.49821	NA	FALSE	TRUE	TRUE	nuclear_extracts_INTS5_vs_INTS4	NA	NA	NA	NA	NA	locfdr(MLE) -> z -> fdrtool(qval) -> fdr	NA	NA	NA	nuclear_extracts
1501	RNF219	Q5W0B1	RING finger protein 219 OS=Homo sapiens GN=RNF219 PE=1 SV=1	1	1	NA	1	1	NA	2	2	NA	5.39819	5.39819	NA	FALSE	TRUE	TRUE	nuclear_extracts_INTS5_vs_INTS4	NA	NA	NA	NA	NA	locfdr(MLE) -> z -> fdrtool(qval) -> fdr	NA	NA	NA	nuclear_extracts
1521	PTPN23	Q9H3S7	Tyrosine-protein phosphatase non-receptor type 23 OS=Homo sapiens GN=PTPN23 PE=1 SV=1	1	1	NA	1	1	NA	3	3	NA	5.47069	5.47069	NA	FALSE	TRUE	TRUE	nuclear_extracts_INTS5_vs_INTS4	NA	NA	NA	NA	NA	locfdr(MLE) -> z -> fdrtool(qval) -> fdr	NA	NA	NA	nuclear_extracts
1541	DDX6	P26196	Probable ATP-dependent RNA helicase DDX6 OS=Homo sapiens GN=DDX6 PE=1 SV=2	1	1	NA	1	1	NA	5	5	NA	5.82806	5.82806	NA	FALSE	TRUE	TRUE	nuclear_extracts_INTS5_vs_INTS4	NA	NA	NA	NA	NA	locfdr(MLE) -> z -> fdrtool(qval) -> fdr	NA	NA	NA	nuclear_extracts
1561	OXSR1	O95747	Serine/threonine-protein kinase OSR1 OS=Homo sapiens GN=OXSR1 PE=1 SV=1	1	1	NA	1	1	NA	7	7	NA	6.01533	6.01533	NA	FALSE	TRUE	TRUE	nuclear_extracts_INTS5_vs_INTS4	NA	NA	NA	NA	NA	locfdr(MLE) -> z -> fdrtool(qval) -> fdr	NA	NA	NA	nuclear_extracts
1581	RPA1	P27694	Replication protein A 70 kDa DNA-binding subunit OS=Homo sapiens GN=RPA1 PE=1 SV=2	1	1	NA	1	1	NA	11	11	NA	6.21655	6.21655	NA	FALSE	TRUE	TRUE	nuclear_extracts_INTS5_vs_INTS4	NA	NA	NA	NA	NA	locfdr(MLE) -> z -> fdrtool(qval) -> fdr	NA	NA	NA	nuclear_extracts
1601	MAGED1	Q9Y5V3|Q9Y5V3-2	Melanoma-associated antigen D1 OS=Homo sapiens GN=MAGED1 PE=1 SV=3|Isoform 2 of Melanoma-associated antigen D1 OS=Homo sapiens GN=MAGED1	1	1	NA	1	1	NA	3	3	NA	5.70792	5.70792	NA	FALSE	TRUE	TRUE	nuclear_extracts_INTS5_vs_INTS4	NA	NA	NA	NA	NA	locfdr(MLE) -> z -> fdrtool(qval) -> fdr	NA	NA	NA	nuclear_extracts
1621	ANKHD1	Q8IWZ3|Q8IWZ3-4|Q8IWZ3-6	Ankyrin repeat and KH domain-containing protein 1 OS=Homo sapiens GN=ANKHD1 PE=1 SV=1|Isoform 4 of Ankyrin repeat and KH domain-containing protein 1 OS=Homo sapiens GN=ANKHD1|Isoform 6 of Ankyrin repeat and KH domain-containing protein 1 OS=Homo sapiens GN=ANKHD1	1	1	NA	1	1	NA	8	8	NA	5.58895	5.58895	NA	FALSE	TRUE	TRUE	nuclear_extracts_INTS5_vs_INTS4	NA	NA	NA	NA	NA	locfdr(MLE) -> z -> fdrtool(qval) -> fdr	NA	NA	NA	nuclear_extracts
1641	EIF3B	P55884|P55884-2	Eukaryotic translation initiation factor 3 subunit B OS=Homo sapiens GN=EIF3B PE=1 SV=3|Isoform 2 of Eukaryotic translation initiation factor 3 subunit B OS=Homo sapiens GN=EIF3B	1	1	NA	1	1	NA	9	9	NA	5.74367	5.74367	NA	FALSE	TRUE	TRUE	nuclear_extracts_INTS5_vs_INTS4	NA	NA	NA	NA	NA	locfdr(MLE) -> z -> fdrtool(qval) -> fdr	NA	NA	NA	nuclear_extracts
1661	EEF2	P13639	Elongation factor 2 OS=Homo sapiens GN=EEF2 PE=1 SV=4	1	1	NA	1	1	NA	4	4	NA	5.69815	5.69815	NA	FALSE	TRUE	TRUE	nuclear_extracts_INTS5_vs_INTS4	NA	NA	NA	NA	NA	locfdr(MLE) -> z -> fdrtool(qval) -> fdr	NA	NA	NA	nuclear_extracts
1681	AMOT	Q4VCS5	Angiomotin OS=Homo sapiens GN=AMOT PE=1 SV=1	1	1	NA	1	1	NA	8	8	NA	5.98159	5.98159	NA	FALSE	TRUE	TRUE	nuclear_extracts_INTS5_vs_INTS4	NA	NA	NA	NA	NA	locfdr(MLE) -> z -> fdrtool(qval) -> fdr	NA	NA	NA	nuclear_extracts
1701	ARCN1	B0YIW6|P48444|P48444-2	Archain 1, isoform CRA_a OS=Homo sapiens GN=ARCN1 PE=1 SV=1|Coatomer subunit delta OS=Homo sapiens GN=ARCN1 PE=1 SV=1|Isoform 2 of Coatomer subunit delta OS=Homo sapiens GN=ARCN1	1	1	NA	1	1	NA	4	4	NA	5.5826	5.5826	NA	FALSE	TRUE	TRUE	nuclear_extracts_INTS5_vs_INTS4	NA	NA	NA	NA	NA	locfdr(MLE) -> z -> fdrtool(qval) -> fdr	NA	NA	NA	nuclear_extracts
1721	RABGAP1	Q9Y3P9	Rab GTPase-activating protein 1 OS=Homo sapiens GN=RABGAP1 PE=1 SV=3	1	1	NA	1	1	NA	6	6	NA	5.75363	5.75363	NA	FALSE	TRUE	TRUE	nuclear_extracts_INTS5_vs_INTS4	NA	NA	NA	NA	NA	locfdr(MLE) -> z -> fdrtool(qval) -> fdr	NA	NA	NA	nuclear_extracts
1741	PDCD6IP	Q8WUM4	Programmed cell death 6-interacting protein OS=Homo sapiens GN=PDCD6IP PE=1 SV=1	1	1	NA	1	1	NA	15	15	NA	6.07871	6.07871	NA	FALSE	TRUE	TRUE	nuclear_extracts_INTS5_vs_INTS4	NA	NA	NA	NA	NA	locfdr(MLE) -> z -> fdrtool(qval) -> fdr	NA	NA	NA	nuclear_extracts
1761	AP2M1	A0A087WY71|E9PFW3|Q96CW1|Q96CW1-2	AP-2 complex subunit mu OS=Homo sapiens GN=AP2M1 PE=1 SV=1|AP-2 complex subunit mu OS=Homo sapiens GN=AP2M1 PE=1 SV=1|AP-2 complex subunit mu OS=Homo sapiens GN=AP2M1 PE=1 SV=2|Isoform 2 of AP-2 complex subunit mu OS=Homo sapiens GN=AP2M1	1	1	NA	1	1	NA	2	2	NA	5.42123	5.42123	NA	FALSE	TRUE	TRUE	nuclear_extracts_INTS5_vs_INTS4	NA	NA	NA	NA	NA	locfdr(MLE) -> z -> fdrtool(qval) -> fdr	NA	NA	NA	nuclear_extracts
1781	RAB11B	Q15907	Ras-related protein Rab-11B OS=Homo sapiens GN=RAB11B PE=1 SV=4	1	1	NA	1	1	NA	10	10	NA	6.83263	6.83263	NA	FALSE	TRUE	TRUE	nuclear_extracts_INTS5_vs_INTS4	NA	NA	NA	NA	NA	locfdr(MLE) -> z -> fdrtool(qval) -> fdr	NA	NA	NA	nuclear_extracts
1801	SF3B2	A0A087WZZ5|E9PPJ0|Q13435	Splicing factor 3B subunit 2 OS=Homo sapiens GN=SF3B2 PE=1 SV=1|Splicing factor 3B subunit 2 OS=Homo sapiens GN=SF3B2 PE=1 SV=1|Splicing factor 3B subunit 2 OS=Homo sapiens GN=SF3B2 PE=1 SV=2	1	1	NA	1	1	NA	3	3	NA	5.70826	5.70826	NA	FALSE	TRUE	TRUE	nuclear_extracts_INTS5_vs_INTS4	NA	NA	NA	NA	NA	locfdr(MLE) -> z -> fdrtool(qval) -> fdr	NA	NA	NA	nuclear_extracts
1821	AP2A2|AP2A1	A0A0G2JQM1|A0A0G2JS82|O94973|O94973-2|O94973-3|O95782|O95782-2	AP-2 complex subunit alpha-2 (Fragment) OS=Homo sapiens GN=AP2A2 PE=1 SV=1|AP-2 complex subunit alpha-2 (Fragment) OS=Homo sapiens GN=AP2A2 PE=1 SV=1|AP-2 complex subunit alpha-2 OS=Homo sapiens GN=AP2A2 PE=1 SV=2|Isoform 2 of AP-2 complex subunit alpha-2 OS=Homo sapiens GN=AP2A2|Isoform 3 of AP-2 complex subunit alpha-2 OS=Homo sapiens GN=AP2A2|AP-2 complex subunit alpha-1 OS=Homo sapiens GN=AP2…	1	1	NA	1	1	NA	2	2	NA	5.38205	5.38205	NA	FALSE	TRUE	TRUE	nuclear_extracts_INTS5_vs_INTS4	NA	NA	NA	NA	NA	locfdr(MLE) -> z -> fdrtool(qval) -> fdr	NA	NA	NA	nuclear_extracts
1841	TTC5	Q8N0Z6	Tetratricopeptide repeat protein 5 OS=Homo sapiens GN=TTC5 PE=1 SV=2	1	1	NA	1	1	NA	2	2	NA	5.47372	5.47372	NA	FALSE	TRUE	TRUE	nuclear_extracts_INTS5_vs_INTS4	NA	NA	NA	NA	NA	locfdr(MLE) -> z -> fdrtool(qval) -> fdr	NA	NA	NA	nuclear_extracts
1861	EIF4A3	P38919	Eukaryotic initiation factor 4A-III OS=Homo sapiens GN=EIF4A3 PE=1 SV=4	1	1	NA	1	1	NA	5	5	NA	5.91896	5.91896	NA	FALSE	TRUE	TRUE	nuclear_extracts_INTS5_vs_INTS4	NA	NA	NA	NA	NA	locfdr(MLE) -> z -> fdrtool(qval) -> fdr	NA	NA	NA	nuclear_extracts
1881	EIF3D	O15371|O15371-2|O15371-3	Eukaryotic translation initiation factor 3 subunit D OS=Homo sapiens GN=EIF3D PE=1 SV=1|Isoform 2 of Eukaryotic translation initiation factor 3 subunit D OS=Homo sapiens GN=EIF3D|Isoform 3 of Eukaryotic translation initiation factor 3 subunit D OS=Homo sapiens GN=EIF3D	1	1	NA	1	1	NA	2	2	NA	5.58346	5.58346	NA	FALSE	TRUE	TRUE	nuclear_extracts_INTS5_vs_INTS4	NA	NA	NA	NA	NA	locfdr(MLE) -> z -> fdrtool(qval) -> fdr	NA	NA	NA	nuclear_extracts
1901	HNRNPM	M0R019|M0R2T0|P52272|P52272-2	Heterogeneous nuclear ribonucleoprotein M (Fragment) OS=Homo sapiens GN=HNRNPM PE=1 SV=7|Heterogeneous nuclear ribonucleoprotein M (Fragment) OS=Homo sapiens GN=HNRNPM PE=1 SV=1|Heterogeneous nuclear ribonucleoprotein M OS=Homo sapiens GN=HNRNPM PE=1 SV=3|Isoform 2 of Heterogeneous nuclear ribonucleoprotein M OS=Homo sapiens GN=HNRNPM	1	1	NA	1	1	NA	5	5	NA	5.85881	5.85881	NA	FALSE	TRUE	TRUE	nuclear_extracts_INTS5_vs_INTS4	NA	NA	NA	NA	NA	locfdr(MLE) -> z -> fdrtool(qval) -> fdr	NA	NA	NA	nuclear_extracts
1921	ARG1	P05089|P05089-2|P05089-3	Arginase-1 OS=Homo sapiens GN=ARG1 PE=1 SV=2|Isoform 2 of Arginase-1 OS=Homo sapiens GN=ARG1|Isoform 3 of Arginase-1 OS=Homo sapiens GN=ARG1	1	1	NA	1	1	NA	2	2	NA	6.00076	6.00076	NA	FALSE	TRUE	TRUE	nuclear_extracts_INTS5_vs_INTS4	NA	NA	NA	NA	NA	locfdr(MLE) -> z -> fdrtool(qval) -> fdr	NA	NA	NA	nuclear_extracts
1941	VPS51	Q9UID3|Q9UID3-2	Vacuolar protein sorting-associated protein 51 homolog OS=Homo sapiens GN=VPS51 PE=1 SV=2|Isoform 2 of Vacuolar protein sorting-associated protein 51 homolog OS=Homo sapiens GN=VPS51	1	1	NA	1	1	NA	2	2	NA	6.12583	6.12583	NA	FALSE	TRUE	TRUE	nuclear_extracts_INTS5_vs_INTS4	NA	NA	NA	NA	NA	locfdr(MLE) -> z -> fdrtool(qval) -> fdr	NA	NA	NA	nuclear_extracts
1961	RRM2	C9JXC1|P31350|P31350-2	Ribonucleoside-diphosphate reductase subunit M2 (Fragment) OS=Homo sapiens GN=RRM2 PE=1 SV=1|Ribonucleoside-diphosphate reductase subunit M2 OS=Homo sapiens GN=RRM2 PE=1 SV=1|Isoform 2 of Ribonucleoside-diphosphate reductase subunit M2 OS=Homo sapiens GN=RRM2	1	1	NA	1	1	NA	2	2	NA	5.36621	5.36621	NA	FALSE	TRUE	TRUE	nuclear_extracts_INTS5_vs_INTS4	NA	NA	NA	NA	NA	locfdr(MLE) -> z -> fdrtool(qval) -> fdr	NA	NA	NA	nuclear_extracts
1981	AKAP8L	Q9ULX6|Q9ULX6-2	A-kinase anchor protein 8-like OS=Homo sapiens GN=AKAP8L PE=1 SV=3|Isoform 2 of A-kinase anchor protein 8-like OS=Homo sapiens GN=AKAP8L	1	1	NA	1	1	NA	4	4	NA	6.09119	6.09119	NA	FALSE	TRUE	TRUE	nuclear_extracts_INTS5_vs_INTS4	NA	NA	NA	NA	NA	locfdr(MLE) -> z -> fdrtool(qval) -> fdr	NA	NA	NA	nuclear_extracts
2001	HTT	P42858	Huntingtin OS=Homo sapiens GN=HTT PE=1 SV=2	1	1	NA	1	1	NA	5	5	NA	5.48217	5.48217	NA	FALSE	TRUE	TRUE	nuclear_extracts_INTS5_vs_INTS4	NA	NA	NA	NA	NA	locfdr(MLE) -> z -> fdrtool(qval) -> fdr	NA	NA	NA	nuclear_extracts
2021	PSMD3	O43242|O43242-2	26S proteasome non-ATPase regulatory subunit 3 OS=Homo sapiens GN=PSMD3 PE=1 SV=2|Isoform 2 of 26S proteasome non-ATPase regulatory subunit 3 OS=Homo sapiens GN=PSMD3	1	1	NA	1	1	NA	3	3	NA	5.52037	5.52037	NA	FALSE	TRUE	TRUE	nuclear_extracts_INTS5_vs_INTS4	NA	NA	NA	NA	NA	locfdr(MLE) -> z -> fdrtool(qval) -> fdr	NA	NA	NA	nuclear_extracts
2041	BIRC6	Q9NR09	Baculoviral IAP repeat-containing protein 6 OS=Homo sapiens GN=BIRC6 PE=1 SV=2	1	1	NA	1	1	NA	2	2	NA	5.39475	5.39475	NA	FALSE	TRUE	TRUE	nuclear_extracts_INTS5_vs_INTS4	NA	NA	NA	NA	NA	locfdr(MLE) -> z -> fdrtool(qval) -> fdr	NA	NA	NA	nuclear_extracts
2061	ARL1	F8VYN9|P40616|P40616-2	ADP-ribosylation factor-like protein 1 OS=Homo sapiens GN=ARL1 PE=1 SV=1|ADP-ribosylation factor-like protein 1 OS=Homo sapiens GN=ARL1 PE=1 SV=1|Isoform 2 of ADP-ribosylation factor-like protein 1 OS=Homo sapiens GN=ARL1	1	1	NA	1	1	NA	2	2	NA	5.73219	5.73219	NA	FALSE	TRUE	TRUE	nuclear_extracts_INTS5_vs_INTS4	NA	NA	NA	NA	NA	locfdr(MLE) -> z -> fdrtool(qval) -> fdr	NA	NA	NA	nuclear_extracts
2081	EIF3L	B0QY89|Q9Y262|Q9Y262-2	Eukaryotic translation initiation factor 3 subunit L OS=Homo sapiens GN=EIF3L PE=1 SV=1|Eukaryotic translation initiation factor 3 subunit L OS=Homo sapiens GN=EIF3L PE=1 SV=1|Isoform 2 of Eukaryotic translation initiation factor 3 subunit L OS=Homo sapiens GN=EIF3L	1	1	NA	1	1	NA	3	3	NA	5.58176	5.58176	NA	FALSE	TRUE	TRUE	nuclear_extracts_INTS5_vs_INTS4	NA	NA	NA	NA	NA	locfdr(MLE) -> z -> fdrtool(qval) -> fdr	NA	NA	NA	nuclear_extracts
2101	SNX2	O60749|O60749-2	Sorting nexin-2 OS=Homo sapiens GN=SNX2 PE=1 SV=2|Isoform 2 of Sorting nexin-2 OS=Homo sapiens GN=SNX2	1	1	NA	1	1	NA	9	9	NA	6.19484	6.19484	NA	FALSE	TRUE	TRUE	nuclear_extracts_INTS5_vs_INTS4	NA	NA	NA	NA	NA	locfdr(MLE) -> z -> fdrtool(qval) -> fdr	NA	NA	NA	nuclear_extracts
2121	KPNA4	O00629	Importin subunit alpha-3 OS=Homo sapiens GN=KPNA4 PE=1 SV=1	1	1	NA	1	1	NA	2	2	NA	5.89337	5.89337	NA	FALSE	TRUE	TRUE	nuclear_extracts_INTS5_vs_INTS4	NA	NA	NA	NA	NA	locfdr(MLE) -> z -> fdrtool(qval) -> fdr	NA	NA	NA	nuclear_extracts
2141	CDK2	G3V5T9|P24941|P24941-2	Cyclin-dependent kinase 2 OS=Homo sapiens GN=CDK2 PE=1 SV=1|Cyclin-dependent kinase 2 OS=Homo sapiens GN=CDK2 PE=1 SV=2|Isoform 2 of Cyclin-dependent kinase 2 OS=Homo sapiens GN=CDK2	1	1	NA	1	1	NA	4	4	NA	5.67559	5.67559	NA	FALSE	TRUE	TRUE	nuclear_extracts_INTS5_vs_INTS4	NA	NA	NA	NA	NA	locfdr(MLE) -> z -> fdrtool(qval) -> fdr	NA	NA	NA	nuclear_extracts
2161	GAPVD1	F8W9S7|Q14C86|Q14C86-2|Q14C86-3|Q14C86-4|Q14C86-5|Q14C86-6	GTPase-activating protein and VPS9 domain-containing protein 1 OS=Homo sapiens GN=GAPVD1 PE=1 SV=1|GTPase-activating protein and VPS9 domain-containing protein 1 OS=Homo sapiens GN=GAPVD1 PE=1 SV=2|Isoform 2 of GTPase-activating protein and VPS9 domain-containing protein 1 OS=Homo sapiens GN=GAPVD1|Isoform 3 of GTPase-activating protein and VPS9 domain-containing protein 1 OS=Homo sapiens GN=GAPV…	1	1	NA	1	1	NA	9	9	NA	5.79453	5.79453	NA	FALSE	TRUE	TRUE	nuclear_extracts_INTS5_vs_INTS4	NA	NA	NA	NA	NA	locfdr(MLE) -> z -> fdrtool(qval) -> fdr	NA	NA	NA	nuclear_extracts
2181	ETF1	P62495	Eukaryotic peptide chain release factor subunit 1 OS=Homo sapiens GN=ETF1 PE=1 SV=3	1	1	NA	1	1	NA	4	4	NA	5.83527	5.83527	NA	FALSE	TRUE	TRUE	nuclear_extracts_INTS5_vs_INTS4	NA	NA	NA	NA	NA	locfdr(MLE) -> z -> fdrtool(qval) -> fdr	NA	NA	NA	nuclear_extracts
2201	EIF3CL|EIF3C	B5ME19|Q99613|Q99613-2	Eukaryotic translation initiation factor 3 subunit C-like protein OS=Homo sapiens GN=EIF3CL PE=3 SV=1|Eukaryotic translation initiation factor 3 subunit C OS=Homo sapiens GN=EIF3C PE=1 SV=1|Isoform 2 of Eukaryotic translation initiation factor 3 subunit C OS=Homo sapiens GN=EIF3C	1	1	NA	1	1	NA	3	3	NA	5.39224	5.39224	NA	FALSE	TRUE	TRUE	nuclear_extracts_INTS5_vs_INTS4	NA	NA	NA	NA	NA	locfdr(MLE) -> z -> fdrtool(qval) -> fdr	NA	NA	NA	nuclear_extracts
2221	GCN1	Q92616	eIF-2-alpha kinase activator GCN1 OS=Homo sapiens GN=GCN1 PE=1 SV=6	1	1	NA	1	1	NA	21	21	NA	5.96895	5.96895	NA	FALSE	TRUE	TRUE	nuclear_extracts_INTS5_vs_INTS4	NA	NA	NA	NA	NA	locfdr(MLE) -> z -> fdrtool(qval) -> fdr	NA	NA	NA	nuclear_extracts
2241	PSMC1	P62191|P62191-2	26S protease regulatory subunit 4 OS=Homo sapiens GN=PSMC1 PE=1 SV=1|Isoform 2 of 26S protease regulatory subunit 4 OS=Homo sapiens GN=PSMC1	1	1	NA	1	1	NA	2	2	NA	5.67785	5.67785	NA	FALSE	TRUE	TRUE	nuclear_extracts_INTS5_vs_INTS4	NA	NA	NA	NA	NA	locfdr(MLE) -> z -> fdrtool(qval) -> fdr	NA	NA	NA	nuclear_extracts
2261	CTTN	Q14247|Q14247-2|Q14247-3	Src substrate cortactin OS=Homo sapiens GN=CTTN PE=1 SV=2|Isoform 2 of Src substrate cortactin OS=Homo sapiens GN=CTTN|Isoform 3 of Src substrate cortactin OS=Homo sapiens GN=CTTN	1	1	NA	1	1	NA	3	3	NA	5.39417	5.39417	NA	FALSE	TRUE	TRUE	nuclear_extracts_INTS5_vs_INTS4	NA	NA	NA	NA	NA	locfdr(MLE) -> z -> fdrtool(qval) -> fdr	NA	NA	NA	nuclear_extracts
2281	JUP	P14923	Junction plakoglobin OS=Homo sapiens GN=JUP PE=1 SV=3	1	1	NA	1	1	NA	6	6	NA	5.64985	5.64985	NA	FALSE	TRUE	TRUE	nuclear_extracts_INTS5_vs_INTS4	NA	NA	NA	NA	NA	locfdr(MLE) -> z -> fdrtool(qval) -> fdr	NA	NA	NA	nuclear_extracts
2301	DARS	P14868|P14868-2	Aspartate--tRNA ligase, cytoplasmic OS=Homo sapiens GN=DARS PE=1 SV=2|Isoform 2 of Aspartate--tRNA ligase, cytoplasmic OS=Homo sapiens GN=DARS	1	1	NA	1	1	NA	4	4	NA	5.43863	5.43863	NA	FALSE	TRUE	TRUE	nuclear_extracts_INTS5_vs_INTS4	NA	NA	NA	NA	NA	locfdr(MLE) -> z -> fdrtool(qval) -> fdr	NA	NA	NA	nuclear_extracts
2321	CLTC	A0A087WVQ6|Q00610|Q00610-2	Clathrin heavy chain OS=Homo sapiens GN=CLTC PE=1 SV=1|Clathrin heavy chain 1 OS=Homo sapiens GN=CLTC PE=1 SV=5|Isoform 2 of Clathrin heavy chain 1 OS=Homo sapiens GN=CLTC	1	1	NA	1	1	NA	7	7	NA	5.5893	5.5893	NA	FALSE	TRUE	TRUE	nuclear_extracts_INTS5_vs_INTS4	NA	NA	NA	NA	NA	locfdr(MLE) -> z -> fdrtool(qval) -> fdr	NA	NA	NA	nuclear_extracts
2341	ARHGEF2	Q92974|Q92974-2|Q92974-3|V9GYM8	Rho guanine nucleotide exchange factor 2 OS=Homo sapiens GN=ARHGEF2 PE=1 SV=4|Isoform 2 of Rho guanine nucleotide exchange factor 2 OS=Homo sapiens GN=ARHGEF2|Isoform 3 of Rho guanine nucleotide exchange factor 2 OS=Homo sapiens GN=ARHGEF2|Rho guanine nucleotide exchange factor 2 OS=Homo sapiens GN=ARHGEF2 PE=1 SV=1	1	1	NA	1	1	NA	6	6	NA	5.92298	5.92298	NA	FALSE	TRUE	TRUE	nuclear_extracts_INTS5_vs_INTS4	NA	NA	NA	NA	NA	locfdr(MLE) -> z -> fdrtool(qval) -> fdr	NA	NA	NA	nuclear_extracts
2361	HNRNPF	P52597	Heterogeneous nuclear ribonucleoprotein F OS=Homo sapiens GN=HNRNPF PE=1 SV=3	1	1	NA	1	1	NA	3	3	NA	5.86685	5.86685	NA	FALSE	TRUE	TRUE	nuclear_extracts_INTS5_vs_INTS4	NA	NA	NA	NA	NA	locfdr(MLE) -> z -> fdrtool(qval) -> fdr	NA	NA	NA	nuclear_extracts
2381	SYMPK	Q92797	Symplekin OS=Homo sapiens GN=SYMPK PE=1 SV=2	1	1	NA	1	1	NA	2	2	NA	5.3821	5.3821	NA	FALSE	TRUE	TRUE	nuclear_extracts_INTS5_vs_INTS4	NA	NA	NA	NA	NA	locfdr(MLE) -> z -> fdrtool(qval) -> fdr	NA	NA	NA	nuclear_extracts
2401	MYL6	F8W1R7|G3V1V0|P60660|P60660-2	Myosin light polypeptide 6 OS=Homo sapiens GN=MYL6 PE=1 SV=1|Myosin light polypeptide 6 OS=Homo sapiens GN=MYL6 PE=1 SV=1|Myosin light polypeptide 6 OS=Homo sapiens GN=MYL6 PE=1 SV=2|Isoform Smooth muscle of Myosin light polypeptide 6 OS=Homo sapiens GN=MYL6	1	1	NA	1	1	NA	2	2	NA	5.46889	5.46889	NA	FALSE	TRUE	TRUE	nuclear_extracts_INTS5_vs_INTS4	NA	NA	NA	NA	NA	locfdr(MLE) -> z -> fdrtool(qval) -> fdr	NA	NA	NA	nuclear_extracts
2421	I3L4J1|VPS4A	I3L4J1|Q9UN37	Uncharacterized protein (Fragment) OS=Homo sapiens PE=1 SV=3|Vacuolar protein sorting-associated protein 4A OS=Homo sapiens GN=VPS4A PE=1 SV=1	1	1	NA	1	1	NA	4	4	NA	5.81654	5.81654	NA	FALSE	TRUE	TRUE	nuclear_extracts_INTS5_vs_INTS4	NA	NA	NA	NA	NA	locfdr(MLE) -> z -> fdrtool(qval) -> fdr	NA	NA	NA	nuclear_extracts
2441	ARF4	C9JPM4|P18085	ADP-ribosylation factor 4 (Fragment) OS=Homo sapiens GN=ARF4 PE=1 SV=1|ADP-ribosylation factor 4 OS=Homo sapiens GN=ARF4 PE=1 SV=3	1	1	NA	1	1	NA	2	2	NA	5.68073	5.68073	NA	FALSE	TRUE	TRUE	nuclear_extracts_INTS5_vs_INTS4	NA	NA	NA	NA	NA	locfdr(MLE) -> z -> fdrtool(qval) -> fdr	NA	NA	NA	nuclear_extracts
2461	KPNA6	O60684	Importin subunit alpha-7 OS=Homo sapiens GN=KPNA6 PE=1 SV=1	1	1	NA	1	1	NA	3	3	NA	5.60533	5.60533	NA	FALSE	TRUE	TRUE	nuclear_extracts_INTS5_vs_INTS4	NA	NA	NA	NA	NA	locfdr(MLE) -> z -> fdrtool(qval) -> fdr	NA	NA	NA	nuclear_extracts
2481	SULT1A4|SULT1A3|SULT1A1	A0A0A6YYL2|P0DMM9|P0DMM9-3|P0DMN0|P50225	Sulfotransferase OS=Homo sapiens GN=SULT1A4 PE=1 SV=1|Sulfotransferase 1A3 OS=Homo sapiens GN=SULT1A3 PE=1 SV=1|Isoform 3 of Sulfotransferase 1A3 OS=Homo sapiens GN=SULT1A3|Sulfotransferase 1A4 OS=Homo sapiens GN=SULT1A4 PE=1 SV=1|Sulfotransferase 1A1 OS=Homo sapiens GN=SULT1A1 PE=1 SV=3	1	1	NA	1	1	NA	3	3	NA	6.30933	6.30933	NA	FALSE	TRUE	TRUE	nuclear_extracts_INTS5_vs_INTS4	NA	NA	NA	NA	NA	locfdr(MLE) -> z -> fdrtool(qval) -> fdr	NA	NA	NA	nuclear_extracts
2501	ACSL4	O60488|O60488-2	Long-chain-fatty-acid--CoA ligase 4 OS=Homo sapiens GN=ACSL4 PE=1 SV=2|Isoform Short of Long-chain-fatty-acid--CoA ligase 4 OS=Homo sapiens GN=ACSL4	1	1	NA	1	1	NA	6	6	NA	5.82812	5.82812	NA	FALSE	TRUE	TRUE	nuclear_extracts_INTS5_vs_INTS4	NA	NA	NA	NA	NA	locfdr(MLE) -> z -> fdrtool(qval) -> fdr	NA	NA	NA	nuclear_extracts
2521	NCAPG2	Q86XI2|Q86XI2-2	Condensin-2 complex subunit G2 OS=Homo sapiens GN=NCAPG2 PE=1 SV=1|Isoform 2 of Condensin-2 complex subunit G2 OS=Homo sapiens GN=NCAPG2	1	1	NA	1	1	NA	2	2	NA	5.46438	5.46438	NA	FALSE	TRUE	TRUE	nuclear_extracts_INTS5_vs_INTS4	NA	NA	NA	NA	NA	locfdr(MLE) -> z -> fdrtool(qval) -> fdr	NA	NA	NA	nuclear_extracts
2541	UBE2N|UBE2NL	P61088|Q5JXB2	Ubiquitin-conjugating enzyme E2 N OS=Homo sapiens GN=UBE2N PE=1 SV=1|Putative ubiquitin-conjugating enzyme E2 N-like OS=Homo sapiens GN=UBE2NL PE=1 SV=1	1	1	NA	1	1	NA	2	2	NA	5.93467	5.93467	NA	FALSE	TRUE	TRUE	nuclear_extracts_INTS5_vs_INTS4	NA	NA	NA	NA	NA	locfdr(MLE) -> z -> fdrtool(qval) -> fdr	NA	NA	NA	nuclear_extracts
2561	DCTN2	F8VW18|F8W1I6|Q13561|Q13561-2|Q13561-3	Dynactin subunit 2 (Fragment) OS=Homo sapiens GN=DCTN2 PE=1 SV=1|Dynactin subunit 2 OS=Homo sapiens GN=DCTN2 PE=1 SV=1|Dynactin subunit 2 OS=Homo sapiens GN=DCTN2 PE=1 SV=4|Isoform 2 of Dynactin subunit 2 OS=Homo sapiens GN=DCTN2|Isoform 3 of Dynactin subunit 2 OS=Homo sapiens GN=DCTN2	1	1	NA	1	1	NA	3	3	NA	5.43162	5.43162	NA	FALSE	TRUE	TRUE	nuclear_extracts_INTS5_vs_INTS4	NA	NA	NA	NA	NA	locfdr(MLE) -> z -> fdrtool(qval) -> fdr	NA	NA	NA	nuclear_extracts
2581	FEN1	P39748	Flap endonuclease 1 OS=Homo sapiens GN=FEN1 PE=1 SV=1	1	1	NA	1	1	NA	4	4	NA	5.57444	5.57444	NA	FALSE	TRUE	TRUE	nuclear_extracts_INTS5_vs_INTS4	NA	NA	NA	NA	NA	locfdr(MLE) -> z -> fdrtool(qval) -> fdr	NA	NA	NA	nuclear_extracts
2601	CDC42EP1	Q00587|Q00587-2	Cdc42 effector protein 1 OS=Homo sapiens GN=CDC42EP1 PE=1 SV=1|Isoform 2 of Cdc42 effector protein 1 OS=Homo sapiens GN=CDC42EP1	1	1	NA	1	1	NA	2	2	NA	5.56828	5.56828	NA	FALSE	TRUE	TRUE	nuclear_extracts_INTS5_vs_INTS4	NA	NA	NA	NA	NA	locfdr(MLE) -> z -> fdrtool(qval) -> fdr	NA	NA	NA	nuclear_extracts
2621	PCYT1A	C9J050|C9J2E1|C9JEJ2|H7BZN1|H7C1T3|P49585	Choline-phosphate cytidylyltransferase A (Fragment) OS=Homo sapiens GN=PCYT1A PE=1 SV=1|Choline-phosphate cytidylyltransferase A (Fragment) OS=Homo sapiens GN=PCYT1A PE=1 SV=7|Choline-phosphate cytidylyltransferase A OS=Homo sapiens GN=PCYT1A PE=1 SV=1|Choline-phosphate cytidylyltransferase A (Fragment) OS=Homo sapiens GN=PCYT1A PE=1 SV=1|Choline-phosphate cytidylyltransferase A (Fragment) OS=Hom…	1	1	NA	1	1	NA	2	2	NA	5.33904	5.33904	NA	FALSE	TRUE	TRUE	nuclear_extracts_INTS5_vs_INTS4	NA	NA	NA	NA	NA	locfdr(MLE) -> z -> fdrtool(qval) -> fdr	NA	NA	NA	nuclear_extracts
2641	WDR92	Q96MX6	WD repeat-containing protein 92 OS=Homo sapiens GN=WDR92 PE=1 SV=1	1	1	NA	1	1	NA	4	4	NA	5.49408	5.49408	NA	FALSE	TRUE	TRUE	nuclear_extracts_INTS5_vs_INTS4	NA	NA	NA	NA	NA	locfdr(MLE) -> z -> fdrtool(qval) -> fdr	NA	NA	NA	nuclear_extracts
2661	PPP3CA	E7ETC2|Q08209|Q08209-2|Q08209-3|Q08209-5	Serine/threonine-protein phosphatase OS=Homo sapiens GN=PPP3CA PE=1 SV=1|Serine/threonine-protein phosphatase 2B catalytic subunit alpha isoform OS=Homo sapiens GN=PPP3CA PE=1 SV=1|Isoform 2 of Serine/threonine-protein phosphatase 2B catalytic subunit alpha isoform OS=Homo sapiens GN=PPP3CA|Isoform 3 of Serine/threonine-protein phosphatase 2B catalytic subunit alpha isoform OS=Homo sapiens GN=PPP…	1	1	NA	1	1	NA	3	3	NA	5.94671	5.94671	NA	FALSE	TRUE	TRUE	nuclear_extracts_INTS5_vs_INTS4	NA	NA	NA	NA	NA	locfdr(MLE) -> z -> fdrtool(qval) -> fdr	NA	NA	NA	nuclear_extracts
2681	SUGT1	Q9Y2Z0|Q9Y2Z0-2	Protein SGT1 homolog OS=Homo sapiens GN=SUGT1 PE=1 SV=3|Isoform 2 of Protein SGT1 homolog OS=Homo sapiens GN=SUGT1	1	1	NA	1	1	NA	3	3	NA	5.40748	5.40748	NA	FALSE	TRUE	TRUE	nuclear_extracts_INTS5_vs_INTS4	NA	NA	NA	NA	NA	locfdr(MLE) -> z -> fdrtool(qval) -> fdr	NA	NA	NA	nuclear_extracts
2701	DDB1	F5GY55|Q16531	DNA damage-binding protein 1 OS=Homo sapiens GN=DDB1 PE=1 SV=1|DNA damage-binding protein 1 OS=Homo sapiens GN=DDB1 PE=1 SV=1	1	1	NA	1	1	NA	8	8	NA	6.07608	6.07608	NA	FALSE	TRUE	TRUE	nuclear_extracts_INTS5_vs_INTS4	NA	NA	NA	NA	NA	locfdr(MLE) -> z -> fdrtool(qval) -> fdr	NA	NA	NA	nuclear_extracts
2721	CLASP2	A0A0U1RQI6|E3W994|E7ERI8|E7EW49|J3KR49|O75122|O75122-3	CLIP-associating protein 2 OS=Homo sapiens GN=CLASP2 PE=1 SV=1|CLIP-associating protein 2 OS=Homo sapiens GN=CLASP2 PE=1 SV=2|CLIP-associating protein 2 OS=Homo sapiens GN=CLASP2 PE=1 SV=1|CLIP-associating protein 2 OS=Homo sapiens GN=CLASP2 PE=1 SV=1|CLIP-associating protein 2 OS=Homo sapiens GN=CLASP2 PE=1 SV=1|CLIP-associating protein 2 OS=Homo sapiens GN=CLASP2 PE=1 SV=2|Isoform 3 of CLIP-ass…	1	1	NA	1	1	NA	3	3	NA	5.50487	5.50487	NA	FALSE	TRUE	TRUE	nuclear_extracts_INTS5_vs_INTS4	NA	NA	NA	NA	NA	locfdr(MLE) -> z -> fdrtool(qval) -> fdr	NA	NA	NA	nuclear_extracts
2741	RFC2	P35250	Replication factor C subunit 2 OS=Homo sapiens GN=RFC2 PE=1 SV=3	1	1	NA	1	1	NA	5	5	NA	5.8393	5.8393	NA	FALSE	TRUE	TRUE	nuclear_extracts_INTS5_vs_INTS4	NA	NA	NA	NA	NA	locfdr(MLE) -> z -> fdrtool(qval) -> fdr	NA	NA	NA	nuclear_extracts
2761	PKM	P14618	Pyruvate kinase PKM OS=Homo sapiens GN=PKM PE=1 SV=4	1	1	NA	1	1	NA	11	11	NA	6.05382	6.05382	NA	FALSE	TRUE	TRUE	nuclear_extracts_INTS5_vs_INTS4	NA	NA	NA	NA	NA	locfdr(MLE) -> z -> fdrtool(qval) -> fdr	NA	NA	NA	nuclear_extracts
2781	SPATA5L1	Q9BVQ7|Q9BVQ7-2	Spermatogenesis-associated protein 5-like protein 1 OS=Homo sapiens GN=SPATA5L1 PE=1 SV=2|Isoform 2 of Spermatogenesis-associated protein 5-like protein 1 OS=Homo sapiens GN=SPATA5L1	1	1	NA	1	1	NA	2	2	NA	5.35519	5.35519	NA	FALSE	TRUE	TRUE	nuclear_extracts_INTS5_vs_INTS4	NA	NA	NA	NA	NA	locfdr(MLE) -> z -> fdrtool(qval) -> fdr	NA	NA	NA	nuclear_extracts
2801	VAT1	Q99536	Synaptic vesicle membrane protein VAT-1 homolog OS=Homo sapiens GN=VAT1 PE=1 SV=2	1	1	NA	1	1	NA	4	4	NA	5.89357	5.89357	NA	FALSE	TRUE	TRUE	nuclear_extracts_INTS5_vs_INTS4	NA	NA	NA	NA	NA	locfdr(MLE) -> z -> fdrtool(qval) -> fdr	NA	NA	NA	nuclear_extracts
2821	RNH1	P13489	Ribonuclease inhibitor OS=Homo sapiens GN=RNH1 PE=1 SV=2	1	1	NA	1	1	NA	5	5	NA	5.56223	5.56223	NA	FALSE	TRUE	TRUE	nuclear_extracts_INTS5_vs_INTS4	NA	NA	NA	NA	NA	locfdr(MLE) -> z -> fdrtool(qval) -> fdr	NA	NA	NA	nuclear_extracts
2841	HEATR6	A0A087WXZ7|K7EIX2|Q6AI08	HEAT repeat-containing protein 6 OS=Homo sapiens GN=HEATR6 PE=1 SV=1|HEAT repeat-containing protein 6 OS=Homo sapiens GN=HEATR6 PE=1 SV=1|HEAT repeat-containing protein 6 OS=Homo sapiens GN=HEATR6 PE=1 SV=1	1	1	NA	1	1	NA	2	2	NA	5.25778	5.25778	NA	FALSE	TRUE	TRUE	nuclear_extracts_INTS5_vs_INTS4	NA	NA	NA	NA	NA	locfdr(MLE) -> z -> fdrtool(qval) -> fdr	NA	NA	NA	nuclear_extracts
2861	NCDN	Q9UBB6|Q9UBB6-2|Q9UBB6-3	Neurochondrin OS=Homo sapiens GN=NCDN PE=1 SV=1|Isoform 2 of Neurochondrin OS=Homo sapiens GN=NCDN|Isoform 3 of Neurochondrin OS=Homo sapiens GN=NCDN	1	1	NA	1	1	NA	2	2	NA	5.51113	5.51113	NA	FALSE	TRUE	TRUE	nuclear_extracts_INTS5_vs_INTS4	NA	NA	NA	NA	NA	locfdr(MLE) -> z -> fdrtool(qval) -> fdr	NA	NA	NA	nuclear_extracts
2881	PI4KB	A0A0B4J1S8|Q9UBF8|Q9UBF8-2	Phosphatidylinositol 4-kinase beta OS=Homo sapiens GN=PI4KB PE=1 SV=1|Phosphatidylinositol 4-kinase beta OS=Homo sapiens GN=PI4KB PE=1 SV=1|Isoform 2 of Phosphatidylinositol 4-kinase beta OS=Homo sapiens GN=PI4KB	1	1	NA	1	1	NA	2	2	NA	5.2483	5.2483	NA	FALSE	TRUE	TRUE	nuclear_extracts_INTS5_vs_INTS4	NA	NA	NA	NA	NA	locfdr(MLE) -> z -> fdrtool(qval) -> fdr	NA	NA	NA	nuclear_extracts
2901	PBDC1	Q9BVG4	Protein PBDC1 OS=Homo sapiens GN=PBDC1 PE=1 SV=1	1	1	NA	1	1	NA	6	6	NA	5.90597	5.90597	NA	FALSE	TRUE	TRUE	nuclear_extracts_INTS5_vs_INTS4	NA	NA	NA	NA	NA	locfdr(MLE) -> z -> fdrtool(qval) -> fdr	NA	NA	NA	nuclear_extracts
2921	RIPK1	Q13546	Receptor-interacting serine/threonine-protein kinase 1 OS=Homo sapiens GN=RIPK1 PE=1 SV=3	1	1	NA	1	1	NA	2	2	NA	5.32489	5.32489	NA	FALSE	TRUE	TRUE	nuclear_extracts_INTS5_vs_INTS4	NA	NA	NA	NA	NA	locfdr(MLE) -> z -> fdrtool(qval) -> fdr	NA	NA	NA	nuclear_extracts
2941	PLEKHA5	A0JP02|B4DJX4|Q9HAU0|Q9HAU0-2|Q9HAU0-4|Q9HAU0-5|Q9HAU0-6|Q9HAU0-8	PLEKHA5 protein OS=Homo sapiens GN=PLEKHA5 PE=1 SV=1|Pleckstrin homology domain-containing family A member 5 (Fragment) OS=Homo sapiens GN=PLEKHA5 PE=1 SV=1|Pleckstrin homology domain-containing family A member 5 OS=Homo sapiens GN=PLEKHA5 PE=1 SV=1|Isoform 2 of Pleckstrin homology domain-containing family A member 5 OS=Homo sapiens GN=PLEKHA5|Isoform 4 of Pleckstrin homology domain-containing fa…	1	1	NA	1	1	NA	4	4	NA	5.43549	5.43549	NA	FALSE	TRUE	TRUE	nuclear_extracts_INTS5_vs_INTS4	NA	NA	NA	NA	NA	locfdr(MLE) -> z -> fdrtool(qval) -> fdr	NA	NA	NA	nuclear_extracts
2961	MAP2K2	P36507	Dual specificity mitogen-activated protein kinase kinase 2 OS=Homo sapiens GN=MAP2K2 PE=1 SV=1	1	1	NA	1	1	NA	4	4	NA	5.72036	5.72036	NA	FALSE	TRUE	TRUE	nuclear_extracts_INTS5_vs_INTS4	NA	NA	NA	NA	NA	locfdr(MLE) -> z -> fdrtool(qval) -> fdr	NA	NA	NA	nuclear_extracts
2981	EPRS	P07814	Bifunctional glutamate/proline--tRNA ligase OS=Homo sapiens GN=EPRS PE=1 SV=5	1	1	NA	1	1	NA	2	2	NA	5.53019	5.53019	NA	FALSE	TRUE	TRUE	nuclear_extracts_INTS5_vs_INTS4	NA	NA	NA	NA	NA	locfdr(MLE) -> z -> fdrtool(qval) -> fdr	NA	NA	NA	nuclear_extracts
3001	CXORF57	B1AQ74|Q6NSI4|Q6NSI4-3|Q6NSI4-4	Uncharacterized protein CXorf57 (Fragment) OS=Homo sapiens GN=CXorf57 PE=1 SV=1|Uncharacterized protein CXorf57 OS=Homo sapiens GN=CXorf57 PE=1 SV=2|Isoform 3 of Uncharacterized protein CXorf57 OS=Homo sapiens GN=CXorf57|Isoform 4 of Uncharacterized protein CXorf57 OS=Homo sapiens GN=CXorf57	1	1	NA	1	1	NA	2	2	NA	5.59189	5.59189	NA	FALSE	TRUE	TRUE	nuclear_extracts_INTS5_vs_INTS4	NA	NA	NA	NA	NA	locfdr(MLE) -> z -> fdrtool(qval) -> fdr	NA	NA	NA	nuclear_extracts
3021	YWHAE	P62258|P62258-2	14-3-3 protein epsilon OS=Homo sapiens GN=YWHAE PE=1 SV=1|Isoform SV of 14-3-3 protein epsilon OS=Homo sapiens GN=YWHAE	1	1	NA	1	1	NA	4	4	NA	6.08697	6.08697	NA	FALSE	TRUE	TRUE	nuclear_extracts_INTS5_vs_INTS4	NA	NA	NA	NA	NA	locfdr(MLE) -> z -> fdrtool(qval) -> fdr	NA	NA	NA	nuclear_extracts
3041	DCTN1	E7EX90|Q14203|Q14203-2|Q14203-3|Q14203-4|Q14203-5|Q14203-6	Dynactin subunit 1 OS=Homo sapiens GN=DCTN1 PE=1 SV=1|Dynactin subunit 1 OS=Homo sapiens GN=DCTN1 PE=1 SV=3|Isoform p135 of Dynactin subunit 1 OS=Homo sapiens GN=DCTN1|Isoform 3 of Dynactin subunit 1 OS=Homo sapiens GN=DCTN1|Isoform 4 of Dynactin subunit 1 OS=Homo sapiens GN=DCTN1|Isoform 5 of Dynactin subunit 1 OS=Homo sapiens GN=DCTN1|Isoform 6 of Dynactin subunit 1 OS=Homo sapiens GN=DCTN1	1	1	NA	1	1	NA	5	5	NA	5.67129	5.67129	NA	FALSE	TRUE	TRUE	nuclear_extracts_INTS5_vs_INTS4	NA	NA	NA	NA	NA	locfdr(MLE) -> z -> fdrtool(qval) -> fdr	NA	NA	NA	nuclear_extracts
3061	TLN1	Q9Y490	Talin-1 OS=Homo sapiens GN=TLN1 PE=1 SV=3	1	1	NA	1	1	NA	9	9	NA	5.76296	5.76296	NA	FALSE	TRUE	TRUE	nuclear_extracts_INTS5_vs_INTS4	NA	NA	NA	NA	NA	locfdr(MLE) -> z -> fdrtool(qval) -> fdr	NA	NA	NA	nuclear_extracts
3081	IST1	H3BMU1|H3BQF7|H3BUI0|J3KR23|P53990|P53990-2|P53990-3|P53990-4|P53990-5	IST1 homolog (Fragment) OS=Homo sapiens GN=IST1 PE=1 SV=1|IST1 homolog (Fragment) OS=Homo sapiens GN=IST1 PE=1 SV=1|IST1 homolog (Fragment) OS=Homo sapiens GN=IST1 PE=1 SV=1|IST1 homolog (Fragment) OS=Homo sapiens GN=IST1 PE=1 SV=1|IST1 homolog OS=Homo sapiens GN=IST1 PE=1 SV=1|Isoform 2 of IST1 homolog OS=Homo sapiens GN=IST1|Isoform 3 of IST1 homolog OS=Homo sapiens GN=IST1|Isoform 4 of IST1 ho…	1	1	NA	1	1	NA	2	2	NA	5.85048	5.85048	NA	FALSE	TRUE	TRUE	nuclear_extracts_INTS5_vs_INTS4	NA	NA	NA	NA	NA	locfdr(MLE) -> z -> fdrtool(qval) -> fdr	NA	NA	NA	nuclear_extracts
3101	EXOSC10	Q01780	Exosome component 10 OS=Homo sapiens GN=EXOSC10 PE=1 SV=2	1	1	NA	1	1	NA	2	2	NA	5.34015	5.34015	NA	FALSE	TRUE	TRUE	nuclear_extracts_INTS5_vs_INTS4	NA	NA	NA	NA	NA	locfdr(MLE) -> z -> fdrtool(qval) -> fdr	NA	NA	NA	nuclear_extracts
3121	RAB5C	P51148|P51148-2	Ras-related protein Rab-5C OS=Homo sapiens GN=RAB5C PE=1 SV=2|Isoform 2 of Ras-related protein Rab-5C OS=Homo sapiens GN=RAB5C	1	1	NA	1	1	NA	4	4	NA	5.99499	5.99499	NA	FALSE	TRUE	TRUE	nuclear_extracts_INTS5_vs_INTS4	NA	NA	NA	NA	NA	locfdr(MLE) -> z -> fdrtool(qval) -> fdr	NA	NA	NA	nuclear_extracts
3141	MAP7D1	Q3KQU3|Q3KQU3-2|Q3KQU3-3|Q3KQU3-4	MAP7 domain-containing protein 1 OS=Homo sapiens GN=MAP7D1 PE=1 SV=1|Isoform 2 of MAP7 domain-containing protein 1 OS=Homo sapiens GN=MAP7D1|Isoform 3 of MAP7 domain-containing protein 1 OS=Homo sapiens GN=MAP7D1|Isoform 4 of MAP7 domain-containing protein 1 OS=Homo sapiens GN=MAP7D1	1	1	NA	1	1	NA	3	3	NA	5.58228	5.58228	NA	FALSE	TRUE	TRUE	nuclear_extracts_INTS5_vs_INTS4	NA	NA	NA	NA	NA	locfdr(MLE) -> z -> fdrtool(qval) -> fdr	NA	NA	NA	nuclear_extracts
3161	E7EVH7|KLC1	E7EVH7|F8W6L3|G3V2E7|G3V3H3|G3V5R9|G5E9S8|Q07866|Q07866-10|Q07866-2|Q07866-3|Q07866-4|Q07866-5|Q07866-6|Q07866-7|Q07866-8|Q07866-9	Uncharacterized protein OS=Homo sapiens PE=4 SV=1|Kinesin light chain 1 OS=Homo sapiens GN=KLC1 PE=1 SV=1|Kinesin light chain 1 OS=Homo sapiens GN=KLC1 PE=1 SV=1|Kinesin light chain 1 OS=Homo sapiens GN=KLC1 PE=1 SV=1|Kinesin light chain 1 OS=Homo sapiens GN=KLC1 PE=1 SV=1|Kinesin light chain 1 OS=Homo sapiens GN=KLC1 PE=1 SV=1|Kinesin light chain 1 OS=Homo sapiens GN=KLC1 PE=1 SV=2|Isoform D of …	1	1	NA	1	1	NA	3	3	NA	5.40513	5.40513	NA	FALSE	TRUE	TRUE	nuclear_extracts_INTS5_vs_INTS4	NA	NA	NA	NA	NA	locfdr(MLE) -> z -> fdrtool(qval) -> fdr	NA	NA	NA	nuclear_extracts
3181	NUP205	Q92621	Nuclear pore complex protein Nup205 OS=Homo sapiens GN=NUP205 PE=1 SV=3	1	1	NA	1	1	NA	2	2	NA	5.51458	5.51458	NA	FALSE	TRUE	TRUE	nuclear_extracts_INTS5_vs_INTS4	NA	NA	NA	NA	NA	locfdr(MLE) -> z -> fdrtool(qval) -> fdr	NA	NA	NA	nuclear_extracts
3201	TNPO1	Q92973|Q92973-2	Transportin-1 OS=Homo sapiens GN=TNPO1 PE=1 SV=2|Isoform 2 of Transportin-1 OS=Homo sapiens GN=TNPO1	1	1	NA	1	1	NA	5	5	NA	5.8307	5.8307	NA	FALSE	TRUE	TRUE	nuclear_extracts_INTS5_vs_INTS4	NA	NA	NA	NA	NA	locfdr(MLE) -> z -> fdrtool(qval) -> fdr	NA	NA	NA	nuclear_extracts
3221	RUFY1	Q96T51|Q96T51-2	RUN and FYVE domain-containing protein 1 OS=Homo sapiens GN=RUFY1 PE=1 SV=2|Isoform 2 of RUN and FYVE domain-containing protein 1 OS=Homo sapiens GN=RUFY1	1	1	NA	1	1	NA	4	4	NA	5.56058	5.56058	NA	FALSE	TRUE	TRUE	nuclear_extracts_INTS5_vs_INTS4	NA	NA	NA	NA	NA	locfdr(MLE) -> z -> fdrtool(qval) -> fdr	NA	NA	NA	nuclear_extracts
3241	KPNB1	Q14974	Importin subunit beta-1 OS=Homo sapiens GN=KPNB1 PE=1 SV=2	1	1	NA	1	1	NA	10	10	NA	6.17124	6.17124	NA	FALSE	TRUE	TRUE	nuclear_extracts_INTS5_vs_INTS4	NA	NA	NA	NA	NA	locfdr(MLE) -> z -> fdrtool(qval) -> fdr	NA	NA	NA	nuclear_extracts
3261	SPACIA2|FAM122B	G1UD79|Q7Z309|Q7Z309-2|Q7Z309-3|Q7Z309-4|Q7Z309-5	Protein FAM122B OS=Homo sapiens GN=SPACIA2 PE=1 SV=1|Protein FAM122B OS=Homo sapiens GN=FAM122B PE=1 SV=2|Isoform 2 of Protein FAM122B OS=Homo sapiens GN=FAM122B|Isoform 3 of Protein FAM122B OS=Homo sapiens GN=FAM122B|Isoform 4 of Protein FAM122B OS=Homo sapiens GN=FAM122B|Isoform 5 of Protein FAM122B OS=Homo sapiens GN=FAM122B	1	1	NA	1	1	NA	2	2	NA	5.35558	5.35558	NA	FALSE	TRUE	TRUE	nuclear_extracts_INTS5_vs_INTS4	NA	NA	NA	NA	NA	locfdr(MLE) -> z -> fdrtool(qval) -> fdr	NA	NA	NA	nuclear_extracts
3281	PRKAG1	F8VYY9|H0YHF8|P54619|P54619-2|P54619-3	5'-AMP-activated protein kinase subunit gamma-1 OS=Homo sapiens GN=PRKAG1 PE=1 SV=1|5'-AMP-activated protein kinase subunit gamma-1 (Fragment) OS=Homo sapiens GN=PRKAG1 PE=1 SV=1|5'-AMP-activated protein kinase subunit gamma-1 OS=Homo sapiens GN=PRKAG1 PE=1 SV=1|Isoform 2 of 5'-AMP-activated protein kinase subunit gamma-1 OS=Homo sapiens GN=PRKAG1|Isoform 3 of 5'-AMP-activated protein kinase subu…	1	1	NA	1	1	NA	3	3	NA	5.66008	5.66008	NA	FALSE	TRUE	TRUE	nuclear_extracts_INTS5_vs_INTS4	NA	NA	NA	NA	NA	locfdr(MLE) -> z -> fdrtool(qval) -> fdr	NA	NA	NA	nuclear_extracts
3301	PCBP1	Q15365	Poly(rC)-binding protein 1 OS=Homo sapiens GN=PCBP1 PE=1 SV=2	1	1	NA	1	1	NA	5	5	NA	6.67479	6.67479	NA	FALSE	TRUE	TRUE	nuclear_extracts_INTS5_vs_INTS4	NA	NA	NA	NA	NA	locfdr(MLE) -> z -> fdrtool(qval) -> fdr	NA	NA	NA	nuclear_extracts
3321	ELP3	B4DKA4|Q9H9T3|Q9H9T3-2|Q9H9T3-4|Q9H9T3-5	Elongator complex protein 3 OS=Homo sapiens GN=ELP3 PE=1 SV=1|Elongator complex protein 3 OS=Homo sapiens GN=ELP3 PE=1 SV=2|Isoform 2 of Elongator complex protein 3 OS=Homo sapiens GN=ELP3|Isoform 3 of Elongator complex protein 3 OS=Homo sapiens GN=ELP3|Isoform 4 of Elongator complex protein 3 OS=Homo sapiens GN=ELP3	1	1	NA	1	1	NA	4	4	NA	5.4553	5.4553	NA	FALSE	TRUE	TRUE	nuclear_extracts_INTS5_vs_INTS4	NA	NA	NA	NA	NA	locfdr(MLE) -> z -> fdrtool(qval) -> fdr	NA	NA	NA	nuclear_extracts
3341	ATXN7L3B	Q96GX2	Putative ataxin-7-like protein 3B OS=Homo sapiens GN=ATXN7L3B PE=3 SV=2	1	1	NA	1	1	NA	2	2	NA	5.47039	5.47039	NA	FALSE	TRUE	TRUE	nuclear_extracts_INTS5_vs_INTS4	NA	NA	NA	NA	NA	locfdr(MLE) -> z -> fdrtool(qval) -> fdr	NA	NA	NA	nuclear_extracts
3361	PFKP	Q01813	ATP-dependent 6-phosphofructokinase, platelet type OS=Homo sapiens GN=PFKP PE=1 SV=2	1	1	NA	1	1	NA	5	5	NA	5.87651	5.87651	NA	FALSE	TRUE	TRUE	nuclear_extracts_INTS5_vs_INTS4	NA	NA	NA	NA	NA	locfdr(MLE) -> z -> fdrtool(qval) -> fdr	NA	NA	NA	nuclear_extracts
3381	CASP14	P31944	Caspase-14 OS=Homo sapiens GN=CASP14 PE=1 SV=2	1	1	NA	1	1	NA	3	3	NA	5.12429	5.12429	NA	FALSE	TRUE	TRUE	nuclear_extracts_INTS5_vs_INTS4	NA	NA	NA	NA	NA	locfdr(MLE) -> z -> fdrtool(qval) -> fdr	NA	NA	NA	nuclear_extracts
3401	MAP4	B5MEG9|E7EVA0|F8W9U4|H0Y2V1|H7C4C5|P27816|P27816-2|P27816-4|P27816-5|P27816-6	Microtubule-associated protein 4 (Fragment) OS=Homo sapiens GN=MAP4 PE=1 SV=8|Microtubule-associated protein OS=Homo sapiens GN=MAP4 PE=1 SV=1|Microtubule-associated protein OS=Homo sapiens GN=MAP4 PE=1 SV=1|Microtubule-associated protein (Fragment) OS=Homo sapiens GN=MAP4 PE=1 SV=1|Microtubule-associated protein (Fragment) OS=Homo sapiens GN=MAP4 PE=1 SV=1|Microtubule-associated protein 4 OS=Hom…	1	1	NA	1	1	NA	2	2	NA	5.49411	5.49411	NA	FALSE	TRUE	TRUE	nuclear_extracts_INTS5_vs_INTS4	NA	NA	NA	NA	NA	locfdr(MLE) -> z -> fdrtool(qval) -> fdr	NA	NA	NA	nuclear_extracts
3421	CTPS1	P17812	CTP synthase 1 OS=Homo sapiens GN=CTPS1 PE=1 SV=2	1	1	NA	1	1	NA	11	11	NA	5.95084	5.95084	NA	FALSE	TRUE	TRUE	nuclear_extracts_INTS5_vs_INTS4	NA	NA	NA	NA	NA	locfdr(MLE) -> z -> fdrtool(qval) -> fdr	NA	NA	NA	nuclear_extracts
3441	PAK2	Q13177	Serine/threonine-protein kinase PAK 2 OS=Homo sapiens GN=PAK2 PE=1 SV=3	1	1	NA	1	1	NA	2	2	NA	5.57484	5.57484	NA	FALSE	TRUE	TRUE	nuclear_extracts_INTS5_vs_INTS4	NA	NA	NA	NA	NA	locfdr(MLE) -> z -> fdrtool(qval) -> fdr	NA	NA	NA	nuclear_extracts
3461	RRAGC|RRAGD	Q9HB90|Q9NQL2|Q9NQL2-2	Ras-related GTP-binding protein C OS=Homo sapiens GN=RRAGC PE=1 SV=1|Ras-related GTP-binding protein D OS=Homo sapiens GN=RRAGD PE=1 SV=1|Isoform 2 of Ras-related GTP-binding protein D OS=Homo sapiens GN=RRAGD	1	1	NA	1	1	NA	2	2	NA	5.46705	5.46705	NA	FALSE	TRUE	TRUE	nuclear_extracts_INTS5_vs_INTS4	NA	NA	NA	NA	NA	locfdr(MLE) -> z -> fdrtool(qval) -> fdr	NA	NA	NA	nuclear_extracts
3481	LIG1	F5GZ28|M0R0Q7|P18858|P18858-2|P18858-3	DNA ligase OS=Homo sapiens GN=LIG1 PE=1 SV=1|DNA ligase OS=Homo sapiens GN=LIG1 PE=1 SV=1|DNA ligase 1 OS=Homo sapiens GN=LIG1 PE=1 SV=1|Isoform 2 of DNA ligase 1 OS=Homo sapiens GN=LIG1|Isoform 3 of DNA ligase 1 OS=Homo sapiens GN=LIG1	1	1	NA	1	1	NA	5	5	NA	5.63894	5.63894	NA	FALSE	TRUE	TRUE	nuclear_extracts_INTS5_vs_INTS4	NA	NA	NA	NA	NA	locfdr(MLE) -> z -> fdrtool(qval) -> fdr	NA	NA	NA	nuclear_extracts
3501	WRNIP1	Q96S55|Q96S55-2	ATPase WRNIP1 OS=Homo sapiens GN=WRNIP1 PE=1 SV=2|Isoform 2 of ATPase WRNIP1 OS=Homo sapiens GN=WRNIP1	1	1	NA	1	1	NA	3	3	NA	5.38909	5.38909	NA	FALSE	TRUE	TRUE	nuclear_extracts_INTS5_vs_INTS4	NA	NA	NA	NA	NA	locfdr(MLE) -> z -> fdrtool(qval) -> fdr	NA	NA	NA	nuclear_extracts
3521	NUDC	Q9Y266	Nuclear migration protein nudC OS=Homo sapiens GN=NUDC PE=1 SV=1	1	1	NA	1	1	NA	17	17	NA	6.75168	6.75168	NA	FALSE	TRUE	TRUE	nuclear_extracts_INTS5_vs_INTS4	NA	NA	NA	NA	NA	locfdr(MLE) -> z -> fdrtool(qval) -> fdr	NA	NA	NA	nuclear_extracts
3541	EIF4A2	E7EQG2|Q14240|Q14240-2	Eukaryotic initiation factor 4A-II OS=Homo sapiens GN=EIF4A2 PE=1 SV=1|Eukaryotic initiation factor 4A-II OS=Homo sapiens GN=EIF4A2 PE=1 SV=2|Isoform 2 of Eukaryotic initiation factor 4A-II OS=Homo sapiens GN=EIF4A2	1	1	NA	1	1	NA	4	4	NA	6.13176	6.13176	NA	FALSE	TRUE	TRUE	nuclear_extracts_INTS5_vs_INTS4	NA	NA	NA	NA	NA	locfdr(MLE) -> z -> fdrtool(qval) -> fdr	NA	NA	NA	nuclear_extracts
3561	PSMD14	O00487	26S proteasome non-ATPase regulatory subunit 14 OS=Homo sapiens GN=PSMD14 PE=1 SV=1	1	1	NA	1	1	NA	2	2	NA	5.48305	5.48305	NA	FALSE	TRUE	TRUE	nuclear_extracts_INTS5_vs_INTS4	NA	NA	NA	NA	NA	locfdr(MLE) -> z -> fdrtool(qval) -> fdr	NA	NA	NA	nuclear_extracts
3581	DNM1L	O00429|O00429-2|O00429-3|O00429-4|O00429-5	Dynamin-1-like protein OS=Homo sapiens GN=DNM1L PE=1 SV=2|Isoform 4 of Dynamin-1-like protein OS=Homo sapiens GN=DNM1L|Isoform 2 of Dynamin-1-like protein OS=Homo sapiens GN=DNM1L|Isoform 3 of Dynamin-1-like protein OS=Homo sapiens GN=DNM1L|Isoform 5 of Dynamin-1-like protein OS=Homo sapiens GN=DNM1L	1	1	NA	1	1	NA	9	9	NA	6.00221	6.00221	NA	FALSE	TRUE	TRUE	nuclear_extracts_INTS5_vs_INTS4	NA	NA	NA	NA	NA	locfdr(MLE) -> z -> fdrtool(qval) -> fdr	NA	NA	NA	nuclear_extracts
3601	CEP170	Q5SW79	Centrosomal protein of 170 kDa OS=Homo sapiens GN=CEP170 PE=1 SV=1	1	1	NA	1	1	NA	15	15	NA	5.99314	5.99314	NA	FALSE	TRUE	TRUE	nuclear_extracts_INTS5_vs_INTS4	NA	NA	NA	NA	NA	locfdr(MLE) -> z -> fdrtool(qval) -> fdr	NA	NA	NA	nuclear_extracts
3621	DDX3X	A0A0D9SF53|A0A0D9SFB3|A0A0D9SG12|O00571|O00571-2	ATP-dependent RNA helicase DDX3X OS=Homo sapiens GN=DDX3X PE=1 SV=1|ATP-dependent RNA helicase DDX3X OS=Homo sapiens GN=DDX3X PE=1 SV=1|ATP-dependent RNA helicase DDX3X OS=Homo sapiens GN=DDX3X PE=1 SV=1|ATP-dependent RNA helicase DDX3X OS=Homo sapiens GN=DDX3X PE=1 SV=3|Isoform 2 of ATP-dependent RNA helicase DDX3X OS=Homo sapiens GN=DDX3X	1	1	NA	1	1	NA	9	9	NA	6.01926	6.01926	NA	FALSE	TRUE	TRUE	nuclear_extracts_INTS5_vs_INTS4	NA	NA	NA	NA	NA	locfdr(MLE) -> z -> fdrtool(qval) -> fdr	NA	NA	NA	nuclear_extracts
3641	XPO1	O14980	Exportin-1 OS=Homo sapiens GN=XPO1 PE=1 SV=1	1	1	NA	1	1	NA	16	16	NA	6.37701	6.37701	NA	FALSE	TRUE	TRUE	nuclear_extracts_INTS5_vs_INTS4	NA	NA	NA	NA	NA	locfdr(MLE) -> z -> fdrtool(qval) -> fdr	NA	NA	NA	nuclear_extracts
3661	FAF1	Q9UNN5	FAS-associated factor 1 OS=Homo sapiens GN=FAF1 PE=1 SV=2	1	1	NA	1	1	NA	5	5	NA	5.943	5.943	NA	FALSE	TRUE	TRUE	nuclear_extracts_INTS5_vs_INTS4	NA	NA	NA	NA	NA	locfdr(MLE) -> z -> fdrtool(qval) -> fdr	NA	NA	NA	nuclear_extracts
3681	ATXN2L	H3BUF6|Q8WWM7|Q8WWM7-2|Q8WWM7-3|Q8WWM7-4|Q8WWM7-5|Q8WWM7-6|Q8WWM7-8|Q8WWM7-9	Ataxin-2-like protein OS=Homo sapiens GN=ATXN2L PE=1 SV=1|Ataxin-2-like protein OS=Homo sapiens GN=ATXN2L PE=1 SV=2|Isoform 2 of Ataxin-2-like protein OS=Homo sapiens GN=ATXN2L|Isoform 3 of Ataxin-2-like protein OS=Homo sapiens GN=ATXN2L|Isoform 4 of Ataxin-2-like protein OS=Homo sapiens GN=ATXN2L|Isoform 5 of Ataxin-2-like protein OS=Homo sapiens GN=ATXN2L|Isoform 6 of Ataxin-2-like protein OS=H…	1	1	NA	1	1	NA	3	3	NA	5.47413	5.47413	NA	FALSE	TRUE	TRUE	nuclear_extracts_INTS5_vs_INTS4	NA	NA	NA	NA	NA	locfdr(MLE) -> z -> fdrtool(qval) -> fdr	NA	NA	NA	nuclear_extracts
3701	SERPINB12	Q96P63|Q96P63-2	Serpin B12 OS=Homo sapiens GN=SERPINB12 PE=1 SV=1|Isoform 2 of Serpin B12 OS=Homo sapiens GN=SERPINB12	1	1	NA	1	1	NA	2	2	NA	5.56831	5.56831	NA	FALSE	TRUE	TRUE	nuclear_extracts_INTS5_vs_INTS4	NA	NA	NA	NA	NA	locfdr(MLE) -> z -> fdrtool(qval) -> fdr	NA	NA	NA	nuclear_extracts
3721	PSMD11	O00231|O00231-2	26S proteasome non-ATPase regulatory subunit 11 OS=Homo sapiens GN=PSMD11 PE=1 SV=3|Isoform 2 of 26S proteasome non-ATPase regulatory subunit 11 OS=Homo sapiens GN=PSMD11	1	1	NA	1	1	NA	4	4	NA	5.50094	5.50094	NA	FALSE	TRUE	TRUE	nuclear_extracts_INTS5_vs_INTS4	NA	NA	NA	NA	NA	locfdr(MLE) -> z -> fdrtool(qval) -> fdr	NA	NA	NA	nuclear_extracts
3741	MSH6	A0A087WWJ1|P52701|P52701-2|P52701-3|P52701-4	DNA mismatch repair protein Msh6 OS=Homo sapiens GN=MSH6 PE=1 SV=1|DNA mismatch repair protein Msh6 OS=Homo sapiens GN=MSH6 PE=1 SV=2|Isoform GTBP-alt of DNA mismatch repair protein Msh6 OS=Homo sapiens GN=MSH6|Isoform 3 of DNA mismatch repair protein Msh6 OS=Homo sapiens GN=MSH6|Isoform 4 of DNA mismatch repair protein Msh6 OS=Homo sapiens GN=MSH6	1	1	NA	1	1	NA	4	4	NA	5.53657	5.53657	NA	FALSE	TRUE	TRUE	nuclear_extracts_INTS5_vs_INTS4	NA	NA	NA	NA	NA	locfdr(MLE) -> z -> fdrtool(qval) -> fdr	NA	NA	NA	nuclear_extracts
3761	DDX19A	I3L0H8|Q9NUU7	ATP-dependent RNA helicase DDX19A OS=Homo sapiens GN=DDX19A PE=1 SV=1|ATP-dependent RNA helicase DDX19A OS=Homo sapiens GN=DDX19A PE=1 SV=1	1	1	NA	1	1	NA	8	8	NA	6.2206	6.2206	NA	FALSE	TRUE	TRUE	nuclear_extracts_INTS5_vs_INTS4	NA	NA	NA	NA	NA	locfdr(MLE) -> z -> fdrtool(qval) -> fdr	NA	NA	NA	nuclear_extracts
3781	AP2B1	A0A087X253|P63010|P63010-2|P63010-3	AP-2 complex subunit beta OS=Homo sapiens GN=AP2B1 PE=1 SV=1|AP-2 complex subunit beta OS=Homo sapiens GN=AP2B1 PE=1 SV=1|Isoform 2 of AP-2 complex subunit beta OS=Homo sapiens GN=AP2B1|Isoform 3 of AP-2 complex subunit beta OS=Homo sapiens GN=AP2B1	1	1	NA	1	1	NA	5	5	NA	5.69777	5.69777	NA	FALSE	TRUE	TRUE	nuclear_extracts_INTS5_vs_INTS4	NA	NA	NA	NA	NA	locfdr(MLE) -> z -> fdrtool(qval) -> fdr	NA	NA	NA	nuclear_extracts
3801	RANGAP1	P46060	Ran GTPase-activating protein 1 OS=Homo sapiens GN=RANGAP1 PE=1 SV=1	1	1	NA	1	1	NA	6	6	NA	5.83519	5.83519	NA	FALSE	TRUE	TRUE	nuclear_extracts_INTS5_vs_INTS4	NA	NA	NA	NA	NA	locfdr(MLE) -> z -> fdrtool(qval) -> fdr	NA	NA	NA	nuclear_extracts
3821	PUM1	E9PR38|H0YDK8|Q14671|Q14671-2|Q14671-3|Q14671-4|Q5T1Z4|Q5T1Z8	Pumilio homolog 1 OS=Homo sapiens GN=PUM1 PE=1 SV=1|Pumilio homolog 1 (Fragment) OS=Homo sapiens GN=PUM1 PE=1 SV=1|Pumilio homolog 1 OS=Homo sapiens GN=PUM1 PE=1 SV=3|Isoform 2 of Pumilio homolog 1 OS=Homo sapiens GN=PUM1|Isoform 3 of Pumilio homolog 1 OS=Homo sapiens GN=PUM1|Isoform 4 of Pumilio homolog 1 OS=Homo sapiens GN=PUM1|Pumilio homolog 1 OS=Homo sapiens GN=PUM1 PE=1 SV=1|Pumilio homolog…	1	1	NA	1	1	NA	4	4	NA	5.83691	5.83691	NA	FALSE	TRUE	TRUE	nuclear_extracts_INTS5_vs_INTS4	NA	NA	NA	NA	NA	locfdr(MLE) -> z -> fdrtool(qval) -> fdr	NA	NA	NA	nuclear_extracts
3841	SNRNP200	O75643|O75643-2	U5 small nuclear ribonucleoprotein 200 kDa helicase OS=Homo sapiens GN=SNRNP200 PE=1 SV=2|Isoform 2 of U5 small nuclear ribonucleoprotein 200 kDa helicase OS=Homo sapiens GN=SNRNP200	1	1	NA	1	1	NA	2	2	NA	5.29651	5.29651	NA	FALSE	TRUE	TRUE	nuclear_extracts_INTS5_vs_INTS4	NA	NA	NA	NA	NA	locfdr(MLE) -> z -> fdrtool(qval) -> fdr	NA	NA	NA	nuclear_extracts
3861	MAGED2	Q9UNF1	Melanoma-associated antigen D2 OS=Homo sapiens GN=MAGED2 PE=1 SV=2	1	1	NA	1	1	NA	8	8	NA	6.27237	6.27237	NA	FALSE	TRUE	TRUE	nuclear_extracts_INTS5_vs_INTS4	NA	NA	NA	NA	NA	locfdr(MLE) -> z -> fdrtool(qval) -> fdr	NA	NA	NA	nuclear_extracts
3881	PACSIN2	A0A0U1RR22|Q9UNF0	Protein kinase C and casein kinase substrate in neurons protein 2 (Fragment) OS=Homo sapiens GN=PACSIN2 PE=1 SV=1|Protein kinase C and casein kinase substrate in neurons protein 2 OS=Homo sapiens GN=PACSIN2 PE=1 SV=2	1	1	NA	1	1	NA	4	4	NA	5.59443	5.59443	NA	FALSE	TRUE	TRUE	nuclear_extracts_INTS5_vs_INTS4	NA	NA	NA	NA	NA	locfdr(MLE) -> z -> fdrtool(qval) -> fdr	NA	NA	NA	nuclear_extracts
3901	ANK3	Q12955	Ankyrin-3 OS=Homo sapiens GN=ANK3 PE=1 SV=3	1	1	NA	1	1	NA	2	2	NA	5.20709	5.20709	NA	FALSE	TRUE	TRUE	nuclear_extracts_INTS5_vs_INTS4	NA	NA	NA	NA	NA	locfdr(MLE) -> z -> fdrtool(qval) -> fdr	NA	NA	NA	nuclear_extracts
3921	MSTO1	Q9BUK6|Q9BUK6-2|Q9BUK6-3|Q9BUK6-7	Protein misato homolog 1 OS=Homo sapiens GN=MSTO1 PE=1 SV=1|Isoform 2 of Protein misato homolog 1 OS=Homo sapiens GN=MSTO1|Isoform 3 of Protein misato homolog 1 OS=Homo sapiens GN=MSTO1|Isoform 7 of Protein misato homolog 1 OS=Homo sapiens GN=MSTO1	1	1	NA	1	1	NA	4	4	NA	5.3868	5.3868	NA	FALSE	TRUE	TRUE	nuclear_extracts_INTS5_vs_INTS4	NA	NA	NA	NA	NA	locfdr(MLE) -> z -> fdrtool(qval) -> fdr	NA	NA	NA	nuclear_extracts
3941	CNOT1	A5YKK6|A5YKK6-2|A5YKK6-3|A5YKK6-4	CCR4-NOT transcription complex subunit 1 OS=Homo sapiens GN=CNOT1 PE=1 SV=2|Isoform 2 of CCR4-NOT transcription complex subunit 1 OS=Homo sapiens GN=CNOT1|Isoform 3 of CCR4-NOT transcription complex subunit 1 OS=Homo sapiens GN=CNOT1|Isoform 4 of CCR4-NOT transcription complex subunit 1 OS=Homo sapiens GN=CNOT1	1	1	NA	1	1	NA	2	2	NA	5.21761	5.21761	NA	FALSE	TRUE	TRUE	nuclear_extracts_INTS5_vs_INTS4	NA	NA	NA	NA	NA	locfdr(MLE) -> z -> fdrtool(qval) -> fdr	NA	NA	NA	nuclear_extracts
3961	P0837|RAB7A	P0837|P51149	|Ras-related protein Rab-7a OS=Homo sapiens GN=RAB7A PE=1 SV=1	1	1	NA	1	1	NA	5	5	NA	5.86666	5.86666	NA	FALSE	TRUE	TRUE	nuclear_extracts_INTS5_vs_INTS4	NA	NA	NA	NA	NA	locfdr(MLE) -> z -> fdrtool(qval) -> fdr	NA	NA	NA	nuclear_extracts
3981	UNC45A	Q9H3U1|Q9H3U1-2	Protein unc-45 homolog A OS=Homo sapiens GN=UNC45A PE=1 SV=1|Isoform 2 of Protein unc-45 homolog A OS=Homo sapiens GN=UNC45A	1	1	NA	1	1	NA	4	4	NA	5.51449	5.51449	NA	FALSE	TRUE	TRUE	nuclear_extracts_INTS5_vs_INTS4	NA	NA	NA	NA	NA	locfdr(MLE) -> z -> fdrtool(qval) -> fdr	NA	NA	NA	nuclear_extracts
4001	POLR2B	C9J2Y9|C9J4M6|P30876	DNA-directed RNA polymerase subunit beta OS=Homo sapiens GN=POLR2B PE=1 SV=2|DNA-directed RNA polymerase subunit beta OS=Homo sapiens GN=POLR2B PE=1 SV=2|DNA-directed RNA polymerase II subunit RPB2 OS=Homo sapiens GN=POLR2B PE=1 SV=1	1	1	NA	1	1	NA	11	11	NA	6.09048	6.09048	NA	FALSE	TRUE	TRUE	nuclear_extracts_INTS5_vs_INTS4	NA	NA	NA	NA	NA	locfdr(MLE) -> z -> fdrtool(qval) -> fdr	NA	NA	NA	nuclear_extracts
4021	SPG20	Q8N0X7	Spartin OS=Homo sapiens GN=SPG20 PE=1 SV=1	1	1	NA	1	1	NA	7	7	NA	6.10795	6.10795	NA	FALSE	TRUE	TRUE	nuclear_extracts_INTS5_vs_INTS4	NA	NA	NA	NA	NA	locfdr(MLE) -> z -> fdrtool(qval) -> fdr	NA	NA	NA	nuclear_extracts
4041	DNAJA2	O60884	DnaJ homolog subfamily A member 2 OS=Homo sapiens GN=DNAJA2 PE=1 SV=1	1	1	NA	1	1	NA	13	13	NA	6.6418	6.6418	NA	FALSE	TRUE	TRUE	nuclear_extracts_INTS5_vs_INTS4	NA	NA	NA	NA	NA	locfdr(MLE) -> z -> fdrtool(qval) -> fdr	NA	NA	NA	nuclear_extracts
4061	KIF1B	O60333-3	Isoform 3 of Kinesin-like protein KIF1B OS=Homo sapiens GN=KIF1B	1	1	NA	1	1	NA	3	3	NA	5.67465	5.67465	NA	FALSE	TRUE	TRUE	nuclear_extracts_INTS5_vs_INTS4	NA	NA	NA	NA	NA	locfdr(MLE) -> z -> fdrtool(qval) -> fdr	NA	NA	NA	nuclear_extracts
4081	CKAP5	Q14008|Q14008-2|Q14008-3	Cytoskeleton-associated protein 5 OS=Homo sapiens GN=CKAP5 PE=1 SV=3|Isoform 2 of Cytoskeleton-associated protein 5 OS=Homo sapiens GN=CKAP5|Isoform 3 of Cytoskeleton-associated protein 5 OS=Homo sapiens GN=CKAP5	1	1	NA	1	1	NA	9	9	NA	5.76436	5.76436	NA	FALSE	TRUE	TRUE	nuclear_extracts_INTS5_vs_INTS4	NA	NA	NA	NA	NA	locfdr(MLE) -> z -> fdrtool(qval) -> fdr	NA	NA	NA	nuclear_extracts
4101	COPS4	D6RAX7|D6RFN0|Q9BT78|Q9BT78-2	COP9 constitutive photomorphogenic-like protein subunit 4 isoform 2 OS=Homo sapiens GN=COPS4 PE=1 SV=1|COP9 signalosome complex subunit 4 OS=Homo sapiens GN=COPS4 PE=1 SV=1|COP9 signalosome complex subunit 4 OS=Homo sapiens GN=COPS4 PE=1 SV=1|Isoform 2 of COP9 signalosome complex subunit 4 OS=Homo sapiens GN=COPS4	1	1	NA	1	1	NA	2	2	NA	5.40228	5.40228	NA	FALSE	TRUE	TRUE	nuclear_extracts_INTS5_vs_INTS4	NA	NA	NA	NA	NA	locfdr(MLE) -> z -> fdrtool(qval) -> fdr	NA	NA	NA	nuclear_extracts
4121	WNK1	F5GWT4|Q9H4A3|Q9H4A3-2|Q9H4A3-5|Q9H4A3-6|Q9H4A3-7	Serine/threonine-protein kinase WNK1 OS=Homo sapiens GN=WNK1 PE=1 SV=1|Serine/threonine-protein kinase WNK1 OS=Homo sapiens GN=WNK1 PE=1 SV=2|Isoform 2 of Serine/threonine-protein kinase WNK1 OS=Homo sapiens GN=WNK1|Isoform 4 of Serine/threonine-protein kinase WNK1 OS=Homo sapiens GN=WNK1|Isoform 5 of Serine/threonine-protein kinase WNK1 OS=Homo sapiens GN=WNK1|Isoform 6 of Serine/threonine-prote…	1	1	NA	1	1	NA	7	7	NA	5.74715	5.74715	NA	FALSE	TRUE	TRUE	nuclear_extracts_INTS5_vs_INTS4	NA	NA	NA	NA	NA	locfdr(MLE) -> z -> fdrtool(qval) -> fdr	NA	NA	NA	nuclear_extracts
4141	ACTR1A	P61163|R4GMT0	Alpha-centractin OS=Homo sapiens GN=ACTR1A PE=1 SV=1|Alpha-centractin OS=Homo sapiens GN=ACTR1A PE=1 SV=1	1	1	NA	1	1	NA	2	2	NA	5.70213	5.70213	NA	FALSE	TRUE	TRUE	nuclear_extracts_INTS5_vs_INTS4	NA	NA	NA	NA	NA	locfdr(MLE) -> z -> fdrtool(qval) -> fdr	NA	NA	NA	nuclear_extracts
4161	DIS3	F2Z2C0|G3V1J5|Q9Y2L1|Q9Y2L1-2	Exosome complex exonuclease RRP44 OS=Homo sapiens GN=DIS3 PE=1 SV=1|Exosome complex exonuclease RRP44 OS=Homo sapiens GN=DIS3 PE=1 SV=1|Exosome complex exonuclease RRP44 OS=Homo sapiens GN=DIS3 PE=1 SV=2|Isoform 2 of Exosome complex exonuclease RRP44 OS=Homo sapiens GN=DIS3	1	1	NA	1	1	NA	2	2	NA	5.50433	5.50433	NA	FALSE	TRUE	TRUE	nuclear_extracts_INTS5_vs_INTS4	NA	NA	NA	NA	NA	locfdr(MLE) -> z -> fdrtool(qval) -> fdr	NA	NA	NA	nuclear_extracts
4181	SNX5	Q9Y5X3	Sorting nexin-5 OS=Homo sapiens GN=SNX5 PE=1 SV=1	1	1	NA	1	1	NA	5	5	NA	5.65811	5.65811	NA	FALSE	TRUE	TRUE	nuclear_extracts_INTS5_vs_INTS4	NA	NA	NA	NA	NA	locfdr(MLE) -> z -> fdrtool(qval) -> fdr	NA	NA	NA	nuclear_extracts
4201	PRKDC	P78527|P78527-2	DNA-dependent protein kinase catalytic subunit OS=Homo sapiens GN=PRKDC PE=1 SV=3|Isoform 2 of DNA-dependent protein kinase catalytic subunit OS=Homo sapiens GN=PRKDC	1	1	NA	1	1	NA	5	5	NA	5.4425	5.4425	NA	FALSE	TRUE	TRUE	nuclear_extracts_INTS5_vs_INTS4	NA	NA	NA	NA	NA	locfdr(MLE) -> z -> fdrtool(qval) -> fdr	NA	NA	NA	nuclear_extracts
4221	MAP7D3	Q8IWC1|Q8IWC1-2|Q8IWC1-3|Q8IWC1-4	MAP7 domain-containing protein 3 OS=Homo sapiens GN=MAP7D3 PE=1 SV=2|Isoform 2 of MAP7 domain-containing protein 3 OS=Homo sapiens GN=MAP7D3|Isoform 3 of MAP7 domain-containing protein 3 OS=Homo sapiens GN=MAP7D3|Isoform 4 of MAP7 domain-containing protein 3 OS=Homo sapiens GN=MAP7D3	1	1	NA	1	1	NA	3	3	NA	5.41876	5.41876	NA	FALSE	TRUE	TRUE	nuclear_extracts_INTS5_vs_INTS4	NA	NA	NA	NA	NA	locfdr(MLE) -> z -> fdrtool(qval) -> fdr	NA	NA	NA	nuclear_extracts
4241	ARMC6	Q6NXE6|Q6NXE6-2	Armadillo repeat-containing protein 6 OS=Homo sapiens GN=ARMC6 PE=1 SV=2|Isoform 2 of Armadillo repeat-containing protein 6 OS=Homo sapiens GN=ARMC6	1	1	NA	1	1	NA	2	2	NA	5.72839	5.72839	NA	FALSE	TRUE	TRUE	nuclear_extracts_INTS5_vs_INTS4	NA	NA	NA	NA	NA	locfdr(MLE) -> z -> fdrtool(qval) -> fdr	NA	NA	NA	nuclear_extracts
4261	KLC4	Q9NSK0|Q9NSK0-3|Q9NSK0-5	Kinesin light chain 4 OS=Homo sapiens GN=KLC4 PE=1 SV=3|Isoform 3 of Kinesin light chain 4 OS=Homo sapiens GN=KLC4|Isoform 5 of Kinesin light chain 4 OS=Homo sapiens GN=KLC4	1	1	NA	1	1	NA	2	2	NA	5.61343	5.61343	NA	FALSE	TRUE	TRUE	nuclear_extracts_INTS5_vs_INTS4	NA	NA	NA	NA	NA	locfdr(MLE) -> z -> fdrtool(qval) -> fdr	NA	NA	NA	nuclear_extracts
4281	EIF4G1	E7EUU4|Q04637|Q04637-3|Q04637-8|Q04637-9	Eukaryotic translation initiation factor 4 gamma 1 OS=Homo sapiens GN=EIF4G1 PE=1 SV=1|Eukaryotic translation initiation factor 4 gamma 1 OS=Homo sapiens GN=EIF4G1 PE=1 SV=4|Isoform B of Eukaryotic translation initiation factor 4 gamma 1 OS=Homo sapiens GN=EIF4G1|Isoform 8 of Eukaryotic translation initiation factor 4 gamma 1 OS=Homo sapiens GN=EIF4G1|Isoform 9 of Eukaryotic translation initiatio…	1	1	NA	1	1	NA	21	21	NA	6.2424	6.2424	NA	FALSE	TRUE	TRUE	nuclear_extracts_INTS5_vs_INTS4	NA	NA	NA	NA	NA	locfdr(MLE) -> z -> fdrtool(qval) -> fdr	NA	NA	NA	nuclear_extracts
4301	TSPAN6	A0A087WYV6|A0A087WZU5|O43657	Tetraspanin-6 OS=Homo sapiens GN=TSPAN6 PE=1 SV=1|Tetraspanin-6 OS=Homo sapiens GN=TSPAN6 PE=1 SV=1|Tetraspanin-6 OS=Homo sapiens GN=TSPAN6 PE=1 SV=1	1	1	NA	1	1	NA	2	2	NA	5.48696	5.48696	NA	FALSE	TRUE	TRUE	nuclear_extracts_INTS5_vs_INTS4	NA	NA	NA	NA	NA	locfdr(MLE) -> z -> fdrtool(qval) -> fdr	NA	NA	NA	nuclear_extracts
4321	AP3B1	O00203|O00203-3	AP-3 complex subunit beta-1 OS=Homo sapiens GN=AP3B1 PE=1 SV=3|Isoform 2 of AP-3 complex subunit beta-1 OS=Homo sapiens GN=AP3B1	1	1	NA	1	1	NA	5	5	NA	5.57167	5.57167	NA	FALSE	TRUE	TRUE	nuclear_extracts_INTS5_vs_INTS4	NA	NA	NA	NA	NA	locfdr(MLE) -> z -> fdrtool(qval) -> fdr	NA	NA	NA	nuclear_extracts
4341	AP3M1	Q9Y2T2	AP-3 complex subunit mu-1 OS=Homo sapiens GN=AP3M1 PE=1 SV=1	1	1	NA	1	1	NA	2	2	NA	5.28383	5.28383	NA	FALSE	TRUE	TRUE	nuclear_extracts_INTS5_vs_INTS4	NA	NA	NA	NA	NA	locfdr(MLE) -> z -> fdrtool(qval) -> fdr	NA	NA	NA	nuclear_extracts
4361	SMC2	O95347	Structural maintenance of chromosomes protein 2 OS=Homo sapiens GN=SMC2 PE=1 SV=2	1	1	NA	1	1	NA	14	14	NA	6.02617	6.02617	NA	FALSE	TRUE	TRUE	nuclear_extracts_INTS5_vs_INTS4	NA	NA	NA	NA	NA	locfdr(MLE) -> z -> fdrtool(qval) -> fdr	NA	NA	NA	nuclear_extracts
4381	SEC23IP	Q9Y6Y8|Q9Y6Y8-2	SEC23-interacting protein OS=Homo sapiens GN=SEC23IP PE=1 SV=1|Isoform 2 of SEC23-interacting protein OS=Homo sapiens GN=SEC23IP	1	1	NA	1	1	NA	3	3	NA	5.36648	5.36648	NA	FALSE	TRUE	TRUE	nuclear_extracts_INTS5_vs_INTS4	NA	NA	NA	NA	NA	locfdr(MLE) -> z -> fdrtool(qval) -> fdr	NA	NA	NA	nuclear_extracts
4401	TSC22D3	Q99576-3	Isoform 2 of TSC22 domain family protein 3 OS=Homo sapiens GN=TSC22D3	1	1	NA	1	1	NA	2	2	NA	5.26463	5.26463	NA	FALSE	TRUE	TRUE	nuclear_extracts_INTS5_vs_INTS4	NA	NA	NA	NA	NA	locfdr(MLE) -> z -> fdrtool(qval) -> fdr	NA	NA	NA	nuclear_extracts
4421	HNRNPU	Q00839-2	Isoform Short of Heterogeneous nuclear ribonucleoprotein U OS=Homo sapiens GN=HNRNPU	1	1	NA	1	1	NA	4	4	NA	5.54818	5.54818	NA	FALSE	TRUE	TRUE	nuclear_extracts_INTS5_vs_INTS4	NA	NA	NA	NA	NA	locfdr(MLE) -> z -> fdrtool(qval) -> fdr	NA	NA	NA	nuclear_extracts
4441	PSMA4	P25789	Proteasome subunit alpha type-4 OS=Homo sapiens GN=PSMA4 PE=1 SV=1	1	1	NA	1	1	NA	3	3	NA	5.73446	5.73446	NA	FALSE	TRUE	TRUE	nuclear_extracts_INTS5_vs_INTS4	NA	NA	NA	NA	NA	locfdr(MLE) -> z -> fdrtool(qval) -> fdr	NA	NA	NA	nuclear_extracts
4461	MTX1	A0A0A0MRK6|A0A0C4DFQ1|Q13505|Q13505-2|Q13505-3	Metaxin 1, isoform CRA_b OS=Homo sapiens GN=MTX1 PE=1 SV=1|Metaxin-1 OS=Homo sapiens GN=MTX1 PE=1 SV=1|Metaxin-1 OS=Homo sapiens GN=MTX1 PE=1 SV=2|Isoform 2 of Metaxin-1 OS=Homo sapiens GN=MTX1|Isoform 3 of Metaxin-1 OS=Homo sapiens GN=MTX1	1	1	NA	1	1	NA	2	2	NA	5.49207	5.49207	NA	FALSE	TRUE	TRUE	nuclear_extracts_INTS5_vs_INTS4	NA	NA	NA	NA	NA	locfdr(MLE) -> z -> fdrtool(qval) -> fdr	NA	NA	NA	nuclear_extracts
4481	DNM2	P50570|P50570-2|P50570-3|P50570-4|P50570-5	Dynamin-2 OS=Homo sapiens GN=DNM2 PE=1 SV=2|Isoform 2 of Dynamin-2 OS=Homo sapiens GN=DNM2|Isoform 3 of Dynamin-2 OS=Homo sapiens GN=DNM2|Isoform 4 of Dynamin-2 OS=Homo sapiens GN=DNM2|Isoform 5 of Dynamin-2 OS=Homo sapiens GN=DNM2	1	1	NA	1	1	NA	5	5	NA	5.68226	5.68226	NA	FALSE	TRUE	TRUE	nuclear_extracts_INTS5_vs_INTS4	NA	NA	NA	NA	NA	locfdr(MLE) -> z -> fdrtool(qval) -> fdr	NA	NA	NA	nuclear_extracts
4501	RAB3GAP2	Q9H2M9	Rab3 GTPase-activating protein non-catalytic subunit OS=Homo sapiens GN=RAB3GAP2 PE=1 SV=1	1	1	NA	1	1	NA	5	5	NA	5.84677	5.84677	NA	FALSE	TRUE	TRUE	nuclear_extracts_INTS5_vs_INTS4	NA	NA	NA	NA	NA	locfdr(MLE) -> z -> fdrtool(qval) -> fdr	NA	NA	NA	nuclear_extracts
4521	NCAPD2	Q15021	Condensin complex subunit 1 OS=Homo sapiens GN=NCAPD2 PE=1 SV=3	1	1	NA	1	1	NA	5	5	NA	5.64624	5.64624	NA	FALSE	TRUE	TRUE	nuclear_extracts_INTS5_vs_INTS4	NA	NA	NA	NA	NA	locfdr(MLE) -> z -> fdrtool(qval) -> fdr	NA	NA	NA	nuclear_extracts
4541	LRRC40	Q9H9A6	Leucine-rich repeat-containing protein 40 OS=Homo sapiens GN=LRRC40 PE=1 SV=1	1	1	NA	1	1	NA	5	5	NA	5.90707	5.90707	NA	FALSE	TRUE	TRUE	nuclear_extracts_INTS5_vs_INTS4	NA	NA	NA	NA	NA	locfdr(MLE) -> z -> fdrtool(qval) -> fdr	NA	NA	NA	nuclear_extracts
4561	PSMC2	P35998	26S protease regulatory subunit 7 OS=Homo sapiens GN=PSMC2 PE=1 SV=3	1	1	NA	1	1	NA	4	4	NA	5.581	5.581	NA	FALSE	TRUE	TRUE	nuclear_extracts_INTS5_vs_INTS4	NA	NA	NA	NA	NA	locfdr(MLE) -> z -> fdrtool(qval) -> fdr	NA	NA	NA	nuclear_extracts
4581	DYNC1H1	Q14204	Cytoplasmic dynein 1 heavy chain 1 OS=Homo sapiens GN=DYNC1H1 PE=1 SV=5	1	1	NA	1	1	NA	76	76	NA	6.48607	6.48607	NA	FALSE	TRUE	TRUE	nuclear_extracts_INTS5_vs_INTS4	NA	NA	NA	NA	NA	locfdr(MLE) -> z -> fdrtool(qval) -> fdr	NA	NA	NA	nuclear_extracts
4601	TRIP13	Q15645	Pachytene checkpoint protein 2 homolog OS=Homo sapiens GN=TRIP13 PE=1 SV=2	1	1	NA	1	1	NA	8	8	NA	6.34005	6.34005	NA	FALSE	TRUE	TRUE	nuclear_extracts_INTS5_vs_INTS4	NA	NA	NA	NA	NA	locfdr(MLE) -> z -> fdrtool(qval) -> fdr	NA	NA	NA	nuclear_extracts
4621	USP11	G5E9A6|P51784	Ubiquitin carboxyl-terminal hydrolase 11 OS=Homo sapiens GN=USP11 PE=1 SV=1|Ubiquitin carboxyl-terminal hydrolase 11 OS=Homo sapiens GN=USP11 PE=1 SV=3	1	1	NA	1	1	NA	2	2	NA	5.4377	5.4377	NA	FALSE	TRUE	TRUE	nuclear_extracts_INTS5_vs_INTS4	NA	NA	NA	NA	NA	locfdr(MLE) -> z -> fdrtool(qval) -> fdr	NA	NA	NA	nuclear_extracts
4641	ALDH7A1	P49419|P49419-2	Alpha-aminoadipic semialdehyde dehydrogenase OS=Homo sapiens GN=ALDH7A1 PE=1 SV=5|Isoform 2 of Alpha-aminoadipic semialdehyde dehydrogenase OS=Homo sapiens GN=ALDH7A1	1	1	NA	1	1	NA	3	3	NA	5.22272	5.22272	NA	FALSE	TRUE	TRUE	nuclear_extracts_INTS5_vs_INTS4	NA	NA	NA	NA	NA	locfdr(MLE) -> z -> fdrtool(qval) -> fdr	NA	NA	NA	nuclear_extracts
4661	STK39	Q9UEW8|Q9UEW8-2	STE20/SPS1-related proline-alanine-rich protein kinase OS=Homo sapiens GN=STK39 PE=1 SV=3|Isoform 2 of STE20/SPS1-related proline-alanine-rich protein kinase OS=Homo sapiens GN=STK39	1	1	NA	1	1	NA	2	2	NA	5.37864	5.37864	NA	FALSE	TRUE	TRUE	nuclear_extracts_INTS5_vs_INTS4	NA	NA	NA	NA	NA	locfdr(MLE) -> z -> fdrtool(qval) -> fdr	NA	NA	NA	nuclear_extracts
4681	MAP1B	P46821	Microtubule-associated protein 1B OS=Homo sapiens GN=MAP1B PE=1 SV=2	1	1	NA	1	1	NA	5	5	NA	5.42673	5.42673	NA	FALSE	TRUE	TRUE	nuclear_extracts_INTS5_vs_INTS4	NA	NA	NA	NA	NA	locfdr(MLE) -> z -> fdrtool(qval) -> fdr	NA	NA	NA	nuclear_extracts
4701	EPPK1	A0A075B730|A0A087X1U6|P58107	Epiplakin OS=Homo sapiens GN=EPPK1 PE=1 SV=2|Epiplakin OS=Homo sapiens GN=EPPK1 PE=1 SV=1|Epiplakin OS=Homo sapiens GN=EPPK1 PE=1 SV=2	1	1	NA	1	1	NA	2	2	NA	5.84834	5.84834	NA	FALSE	TRUE	TRUE	nuclear_extracts_INTS5_vs_INTS4	NA	NA	NA	NA	NA	locfdr(MLE) -> z -> fdrtool(qval) -> fdr	NA	NA	NA	nuclear_extracts
4721	TBC1D4	O60343|O60343-2|O60343-3	TBC1 domain family member 4 OS=Homo sapiens GN=TBC1D4 PE=1 SV=2|Isoform 2 of TBC1 domain family member 4 OS=Homo sapiens GN=TBC1D4|Isoform 3 of TBC1 domain family member 4 OS=Homo sapiens GN=TBC1D4	1	1	NA	1	1	NA	4	4	NA	5.67174	5.67174	NA	FALSE	TRUE	TRUE	nuclear_extracts_INTS5_vs_INTS4	NA	NA	NA	NA	NA	locfdr(MLE) -> z -> fdrtool(qval) -> fdr	NA	NA	NA	nuclear_extracts
4741	TBC1D15	Q8TC07|Q8TC07-2|Q8TC07-3	TBC1 domain family member 15 OS=Homo sapiens GN=TBC1D15 PE=1 SV=2|Isoform 2 of TBC1 domain family member 15 OS=Homo sapiens GN=TBC1D15|Isoform 3 of TBC1 domain family member 15 OS=Homo sapiens GN=TBC1D15	1	1	NA	1	1	NA	3	3	NA	5.69015	5.69015	NA	FALSE	TRUE	TRUE	nuclear_extracts_INTS5_vs_INTS4	NA	NA	NA	NA	NA	locfdr(MLE) -> z -> fdrtool(qval) -> fdr	NA	NA	NA	nuclear_extracts
4761	EIF3E	H0YBR5|P60228	Eukaryotic translation initiation factor 3 subunit E (Fragment) OS=Homo sapiens GN=EIF3E PE=1 SV=1|Eukaryotic translation initiation factor 3 subunit E OS=Homo sapiens GN=EIF3E PE=1 SV=1	1	1	NA	1	1	NA	2	2	NA	5.61024	5.61024	NA	FALSE	TRUE	TRUE	nuclear_extracts_INTS5_vs_INTS4	NA	NA	NA	NA	NA	locfdr(MLE) -> z -> fdrtool(qval) -> fdr	NA	NA	NA	nuclear_extracts
4781	PCBP2	Q15366-3|Q15366-6	Isoform 3 of Poly(rC)-binding protein 2 OS=Homo sapiens GN=PCBP2|Isoform 6 of Poly(rC)-binding protein 2 OS=Homo sapiens GN=PCBP2	1	1	NA	1	1	NA	8	8	NA	6.22083	6.22083	NA	FALSE	TRUE	TRUE	nuclear_extracts_INTS5_vs_INTS4	NA	NA	NA	NA	NA	locfdr(MLE) -> z -> fdrtool(qval) -> fdr	NA	NA	NA	nuclear_extracts
4801	ARHGAP17	C9IZD3|Q68EM7|Q68EM7-2|Q68EM7-4|Q68EM7-5|Q68EM7-6	Rho GTPase-activating protein 17 (Fragment) OS=Homo sapiens GN=ARHGAP17 PE=1 SV=3|Rho GTPase-activating protein 17 OS=Homo sapiens GN=ARHGAP17 PE=1 SV=1|Isoform 2 of Rho GTPase-activating protein 17 OS=Homo sapiens GN=ARHGAP17|Isoform 4 of Rho GTPase-activating protein 17 OS=Homo sapiens GN=ARHGAP17|Isoform 5 of Rho GTPase-activating protein 17 OS=Homo sapiens GN=ARHGAP17|Isoform 6 of Rho GTPase-…	1	1	NA	1	1	NA	2	2	NA	5.33409	5.33409	NA	FALSE	TRUE	TRUE	nuclear_extracts_INTS5_vs_INTS4	NA	NA	NA	NA	NA	locfdr(MLE) -> z -> fdrtool(qval) -> fdr	NA	NA	NA	nuclear_extracts
4821	PSMD2	Q13200|Q13200-2|Q13200-3	26S proteasome non-ATPase regulatory subunit 2 OS=Homo sapiens GN=PSMD2 PE=1 SV=3|Isoform 2 of 26S proteasome non-ATPase regulatory subunit 2 OS=Homo sapiens GN=PSMD2|Isoform 3 of 26S proteasome non-ATPase regulatory subunit 2 OS=Homo sapiens GN=PSMD2	1	1	NA	1	1	NA	4	4	NA	5.49257	5.49257	NA	FALSE	TRUE	TRUE	nuclear_extracts_INTS5_vs_INTS4	NA	NA	NA	NA	NA	locfdr(MLE) -> z -> fdrtool(qval) -> fdr	NA	NA	NA	nuclear_extracts
4841	NEK9	Q8TD19	Serine/threonine-protein kinase Nek9 OS=Homo sapiens GN=NEK9 PE=1 SV=2	1	1	NA	1	1	NA	5	5	NA	5.5018	5.5018	NA	FALSE	TRUE	TRUE	nuclear_extracts_INTS5_vs_INTS4	NA	NA	NA	NA	NA	locfdr(MLE) -> z -> fdrtool(qval) -> fdr	NA	NA	NA	nuclear_extracts
4861	RFC5	P40937	Replication factor C subunit 5 OS=Homo sapiens GN=RFC5 PE=1 SV=1	1	1	NA	1	1	NA	9	9	NA	6.04437	6.04437	NA	FALSE	TRUE	TRUE	nuclear_extracts_INTS5_vs_INTS4	NA	NA	NA	NA	NA	locfdr(MLE) -> z -> fdrtool(qval) -> fdr	NA	NA	NA	nuclear_extracts
4881	NR3C1	P04150|P04150-10|P04150-11|P04150-12|P04150-13|P04150-2|P04150-5|P04150-7|P04150-8|P04150-9	Glucocorticoid receptor OS=Homo sapiens GN=NR3C1 PE=1 SV=1|Isoform 10 of Glucocorticoid receptor OS=Homo sapiens GN=NR3C1|Isoform Alpha-C1 of Glucocorticoid receptor OS=Homo sapiens GN=NR3C1|Isoform Alpha-C2 of Glucocorticoid receptor OS=Homo sapiens GN=NR3C1|Isoform Alpha-C3 of Glucocorticoid receptor OS=Homo sapiens GN=NR3C1|Isoform Beta of Glucocorticoid receptor OS=Homo sapiens GN=NR3C1|Isofo…	1	1	NA	1	1	NA	2	2	NA	5.43353	5.43353	NA	FALSE	TRUE	TRUE	nuclear_extracts_INTS5_vs_INTS4	NA	NA	NA	NA	NA	locfdr(MLE) -> z -> fdrtool(qval) -> fdr	NA	NA	NA	nuclear_extracts
4901	DNAJB6	A0A0J9YX62|C9J2C4|O75190|O75190-2|O75190-3	DnaJ homolog subfamily B member 6 OS=Homo sapiens GN=DNAJB6 PE=1 SV=1|DnaJ homolog subfamily B member 6 (Fragment) OS=Homo sapiens GN=DNAJB6 PE=1 SV=1|DnaJ homolog subfamily B member 6 OS=Homo sapiens GN=DNAJB6 PE=1 SV=2|Isoform B of DnaJ homolog subfamily B member 6 OS=Homo sapiens GN=DNAJB6|Isoform C of DnaJ homolog subfamily B member 6 OS=Homo sapiens GN=DNAJB6	1	1	NA	1	1	NA	4	4	NA	6.00975	6.00975	NA	FALSE	TRUE	TRUE	nuclear_extracts_INTS5_vs_INTS4	NA	NA	NA	NA	NA	locfdr(MLE) -> z -> fdrtool(qval) -> fdr	NA	NA	NA	nuclear_extracts
4921	RFC3	P40938|P40938-2	Replication factor C subunit 3 OS=Homo sapiens GN=RFC3 PE=1 SV=2|Isoform 2 of Replication factor C subunit 3 OS=Homo sapiens GN=RFC3	1	1	NA	1	1	NA	3	3	NA	5.49385	5.49385	NA	FALSE	TRUE	TRUE	nuclear_extracts_INTS5_vs_INTS4	NA	NA	NA	NA	NA	locfdr(MLE) -> z -> fdrtool(qval) -> fdr	NA	NA	NA	nuclear_extracts
4941	RPS2	E9PQD7|H0YEN5|P15880	40S ribosomal protein S2 OS=Homo sapiens GN=RPS2 PE=1 SV=1|40S ribosomal protein S2 (Fragment) OS=Homo sapiens GN=RPS2 PE=1 SV=1|40S ribosomal protein S2 OS=Homo sapiens GN=RPS2 PE=1 SV=2	1	1	NA	1	1	NA	2	2	NA	5.66694	5.66694	NA	FALSE	TRUE	TRUE	nuclear_extracts_INTS5_vs_INTS4	NA	NA	NA	NA	NA	locfdr(MLE) -> z -> fdrtool(qval) -> fdr	NA	NA	NA	nuclear_extracts
4961	TTC37	Q6PGP7	Tetratricopeptide repeat protein 37 OS=Homo sapiens GN=TTC37 PE=1 SV=1	1	1	NA	1	1	NA	4	4	NA	5.57665	5.57665	NA	FALSE	TRUE	TRUE	nuclear_extracts_INTS5_vs_INTS4	NA	NA	NA	NA	NA	locfdr(MLE) -> z -> fdrtool(qval) -> fdr	NA	NA	NA	nuclear_extracts
4981	SPATA5	Q8NB90|Q8NB90-2	Spermatogenesis-associated protein 5 OS=Homo sapiens GN=SPATA5 PE=1 SV=3|Isoform 2 of Spermatogenesis-associated protein 5 OS=Homo sapiens GN=SPATA5	1	1	NA	1	1	NA	7	7	NA	5.68324	5.68324	NA	FALSE	TRUE	TRUE	nuclear_extracts_INTS5_vs_INTS4	NA	NA	NA	NA	NA	locfdr(MLE) -> z -> fdrtool(qval) -> fdr	NA	NA	NA	nuclear_extracts
5001	AKAP8	O43823	A-kinase anchor protein 8 OS=Homo sapiens GN=AKAP8 PE=1 SV=1	1	1	NA	1	1	NA	2	2	NA	5.31501	5.31501	NA	FALSE	TRUE	TRUE	nuclear_extracts_INTS5_vs_INTS4	NA	NA	NA	NA	NA	locfdr(MLE) -> z -> fdrtool(qval) -> fdr	NA	NA	NA	nuclear_extracts
5021	MTOR	P42345	Serine/threonine-protein kinase mTOR OS=Homo sapiens GN=MTOR PE=1 SV=1	1	1	NA	1	1	NA	2	2	NA	5.34989	5.34989	NA	FALSE	TRUE	TRUE	nuclear_extracts_INTS5_vs_INTS4	NA	NA	NA	NA	NA	locfdr(MLE) -> z -> fdrtool(qval) -> fdr	NA	NA	NA	nuclear_extracts
5041	MAP2K1	Q02750	Dual specificity mitogen-activated protein kinase kinase 1 OS=Homo sapiens GN=MAP2K1 PE=1 SV=2	1	1	NA	1	1	NA	4	4	NA	6.19075	6.19075	NA	FALSE	TRUE	TRUE	nuclear_extracts_INTS5_vs_INTS4	NA	NA	NA	NA	NA	locfdr(MLE) -> z -> fdrtool(qval) -> fdr	NA	NA	NA	nuclear_extracts
5061	IQGAP1	P46940	Ras GTPase-activating-like protein IQGAP1 OS=Homo sapiens GN=IQGAP1 PE=1 SV=1	1	1	NA	1	1	NA	17	17	NA	5.86611	5.86611	NA	FALSE	TRUE	TRUE	nuclear_extracts_INTS5_vs_INTS4	NA	NA	NA	NA	NA	locfdr(MLE) -> z -> fdrtool(qval) -> fdr	NA	NA	NA	nuclear_extracts
5081	COPS6	E7EM64|Q7L5N1	COP9 signalosome complex subunit 6 OS=Homo sapiens GN=COPS6 PE=1 SV=1|COP9 signalosome complex subunit 6 OS=Homo sapiens GN=COPS6 PE=1 SV=1	1	1	NA	1	1	NA	2	2	NA	5.61554	5.61554	NA	FALSE	TRUE	TRUE	nuclear_extracts_INTS5_vs_INTS4	NA	NA	NA	NA	NA	locfdr(MLE) -> z -> fdrtool(qval) -> fdr	NA	NA	NA	nuclear_extracts
5101	GTPBP1	O00178	GTP-binding protein 1 OS=Homo sapiens GN=GTPBP1 PE=1 SV=3	1	1	NA	1	1	NA	4	4	NA	5.72225	5.72225	NA	FALSE	TRUE	TRUE	nuclear_extracts_INTS5_vs_INTS4	NA	NA	NA	NA	NA	locfdr(MLE) -> z -> fdrtool(qval) -> fdr	NA	NA	NA	nuclear_extracts
5121	MAP7	A0A087WZ40|Q14244|Q14244-6|Q14244-7	Ensconsin OS=Homo sapiens GN=MAP7 PE=1 SV=1|Ensconsin OS=Homo sapiens GN=MAP7 PE=1 SV=1|Isoform 6 of Ensconsin OS=Homo sapiens GN=MAP7|Isoform 7 of Ensconsin OS=Homo sapiens GN=MAP7	1	1	NA	1	1	NA	2	2	NA	5.76432	5.76432	NA	FALSE	TRUE	TRUE	nuclear_extracts_INTS5_vs_INTS4	NA	NA	NA	NA	NA	locfdr(MLE) -> z -> fdrtool(qval) -> fdr	NA	NA	NA	nuclear_extracts
5141	SF3A3	Q12874	Splicing factor 3A subunit 3 OS=Homo sapiens GN=SF3A3 PE=1 SV=1	1	1	NA	1	1	NA	2	2	NA	5.65743	5.65743	NA	FALSE	TRUE	TRUE	nuclear_extracts_INTS5_vs_INTS4	NA	NA	NA	NA	NA	locfdr(MLE) -> z -> fdrtool(qval) -> fdr	NA	NA	NA	nuclear_extracts
5161	CLINT1	Q14677|Q14677-2|Q14677-3	Clathrin interactor 1 OS=Homo sapiens GN=CLINT1 PE=1 SV=1|Isoform 2 of Clathrin interactor 1 OS=Homo sapiens GN=CLINT1|Isoform 3 of Clathrin interactor 1 OS=Homo sapiens GN=CLINT1	1	1	NA	1	1	NA	6	6	NA	5.91977	5.91977	NA	FALSE	TRUE	TRUE	nuclear_extracts_INTS5_vs_INTS4	NA	NA	NA	NA	NA	locfdr(MLE) -> z -> fdrtool(qval) -> fdr	NA	NA	NA	nuclear_extracts
5181	ANXA2	H0YMD0|H0YMU9|H0YN42|P07355|P07355-2	Annexin (Fragment) OS=Homo sapiens GN=ANXA2 PE=1 SV=1|Annexin OS=Homo sapiens GN=ANXA2 PE=1 SV=1|Annexin (Fragment) OS=Homo sapiens GN=ANXA2 PE=1 SV=1|Annexin A2 OS=Homo sapiens GN=ANXA2 PE=1 SV=2|Isoform 2 of Annexin A2 OS=Homo sapiens GN=ANXA2	1	1	NA	1	1	NA	2	2	NA	5.50918	5.50918	NA	FALSE	TRUE	TRUE	nuclear_extracts_INTS5_vs_INTS4	NA	NA	NA	NA	NA	locfdr(MLE) -> z -> fdrtool(qval) -> fdr	NA	NA	NA	nuclear_extracts
5201	SNX6	A0A0A0MRI2|Q9UNH7	Sorting nexin 6, isoform CRA_b OS=Homo sapiens GN=SNX6 PE=1 SV=1|Sorting nexin-6 OS=Homo sapiens GN=SNX6 PE=1 SV=1	1	1	NA	1	1	NA	4	4	NA	5.85677	5.85677	NA	FALSE	TRUE	TRUE	nuclear_extracts_INTS5_vs_INTS4	NA	NA	NA	NA	NA	locfdr(MLE) -> z -> fdrtool(qval) -> fdr	NA	NA	NA	nuclear_extracts
5221	RPA3	B5MC59|P35244	Replication protein A 14 kDa subunit OS=Homo sapiens GN=RPA3 PE=1 SV=1|Replication protein A 14 kDa subunit OS=Homo sapiens GN=RPA3 PE=1 SV=1	1	1	NA	1	1	NA	2	2	NA	5.34226	5.34226	NA	FALSE	TRUE	TRUE	nuclear_extracts_INTS5_vs_INTS4	NA	NA	NA	NA	NA	locfdr(MLE) -> z -> fdrtool(qval) -> fdr	NA	NA	NA	nuclear_extracts
5241	RFC4	P35249	Replication factor C subunit 4 OS=Homo sapiens GN=RFC4 PE=1 SV=2	1	1	NA	1	1	NA	7	7	NA	6.0649	6.0649	NA	FALSE	TRUE	TRUE	nuclear_extracts_INTS5_vs_INTS4	NA	NA	NA	NA	NA	locfdr(MLE) -> z -> fdrtool(qval) -> fdr	NA	NA	NA	nuclear_extracts
5261	EIF3K	K7ERF1|K7ES31|Q9UBQ5|Q9UBQ5-2	Eukaryotic translation initiation factor 3 subunit K OS=Homo sapiens GN=EIF3K PE=1 SV=1|Eukaryotic translation initiation factor 3 subunit K OS=Homo sapiens GN=EIF3K PE=1 SV=1|Eukaryotic translation initiation factor 3 subunit K OS=Homo sapiens GN=EIF3K PE=1 SV=1|Isoform 2 of Eukaryotic translation initiation factor 3 subunit K OS=Homo sapiens GN=EIF3K	1	1	NA	1	1	NA	2	2	NA	5.56613	5.56613	NA	FALSE	TRUE	TRUE	nuclear_extracts_INTS5_vs_INTS4	NA	NA	NA	NA	NA	locfdr(MLE) -> z -> fdrtool(qval) -> fdr	NA	NA	NA	nuclear_extracts
5281	VARS	A0A140T936|P26640	Valine--tRNA ligase (Fragment) OS=Homo sapiens GN=VARS PE=1 SV=1|Valine--tRNA ligase OS=Homo sapiens GN=VARS PE=1 SV=4	1	1	NA	1	1	NA	2	2	NA	5.29956	5.29956	NA	FALSE	TRUE	TRUE	nuclear_extracts_INTS5_vs_INTS4	NA	NA	NA	NA	NA	locfdr(MLE) -> z -> fdrtool(qval) -> fdr	NA	NA	NA	nuclear_extracts
5301	RPLP0|RPLP0P6	F8VPE8|F8VQY6|F8VRK7|F8VS58|F8VU65|F8VWS0|F8VWV4|F8VZS0|G3V210|P05388|P05388-2|Q8NHW5	60S acidic ribosomal protein P0 (Fragment) OS=Homo sapiens GN=RPLP0 PE=1 SV=1|60S acidic ribosomal protein P0 OS=Homo sapiens GN=RPLP0 PE=1 SV=1|60S acidic ribosomal protein P0 OS=Homo sapiens GN=RPLP0 PE=1 SV=1|60S acidic ribosomal protein P0 (Fragment) OS=Homo sapiens GN=RPLP0 PE=1 SV=1|60S acidic ribosomal protein P0 (Fragment) OS=Homo sapiens GN=RPLP0 PE=1 SV=1|60S acidic ribosomal protein P0…	1	1	NA	1	1	NA	2	2	NA	5.71767	5.71767	NA	FALSE	TRUE	TRUE	nuclear_extracts_INTS5_vs_INTS4	NA	NA	NA	NA	NA	locfdr(MLE) -> z -> fdrtool(qval) -> fdr	NA	NA	NA	nuclear_extracts
5321	IRGQ	Q8WZA9	Immunity-related GTPase family Q protein OS=Homo sapiens GN=IRGQ PE=1 SV=1	1	1	NA	1	1	NA	2	2	NA	5.51137	5.51137	NA	FALSE	TRUE	TRUE	nuclear_extracts_INTS5_vs_INTS4	NA	NA	NA	NA	NA	locfdr(MLE) -> z -> fdrtool(qval) -> fdr	NA	NA	NA	nuclear_extracts
5341	AKT2|AKT3	J3KTC6|J3QKW1|M0R0P9|P31751|Q9Y243|Q9Y243-2	RAC-beta serine/threonine-protein kinase (Fragment) OS=Homo sapiens GN=AKT2 PE=4 SV=1|RAC-beta serine/threonine-protein kinase (Fragment) OS=Homo sapiens GN=AKT2 PE=1 SV=1|RAC-beta serine/threonine-protein kinase OS=Homo sapiens GN=AKT2 PE=1 SV=1|RAC-beta serine/threonine-protein kinase OS=Homo sapiens GN=AKT2 PE=1 SV=2|RAC-gamma serine/threonine-protein kinase OS=Homo sapiens GN=AKT3 PE=1 SV=1|I…	1	1	NA	1	1	NA	2	2	NA	5.50852	5.50852	NA	FALSE	TRUE	TRUE	nuclear_extracts_INTS5_vs_INTS4	NA	NA	NA	NA	NA	locfdr(MLE) -> z -> fdrtool(qval) -> fdr	NA	NA	NA	nuclear_extracts
5361	DIAPH2	A6NML8|C9J6U3|K4DI95|O60879|O60879-2|O60879-3	Diaphanous homolog 2 (Drosophila), isoform CRA_c OS=Homo sapiens GN=DIAPH2 PE=1 SV=3|Protein diaphanous homolog 2 OS=Homo sapiens GN=DIAPH2 PE=1 SV=3|Diaphanous homolog 2 (Drosophila), isoform CRA_a OS=Homo sapiens GN=DIAPH2 PE=1 SV=1|Protein diaphanous homolog 2 OS=Homo sapiens GN=DIAPH2 PE=1 SV=1|Isoform 2 of Protein diaphanous homolog 2 OS=Homo sapiens GN=DIAPH2|Isoform 3 of Protein diaphanous…	1	1	NA	1	1	NA	2	2	NA	5.53625	5.53625	NA	FALSE	TRUE	TRUE	nuclear_extracts_INTS5_vs_INTS4	NA	NA	NA	NA	NA	locfdr(MLE) -> z -> fdrtool(qval) -> fdr	NA	NA	NA	nuclear_extracts
5381	PML	H3BT57|P29590|P29590-10|P29590-11|P29590-12|P29590-13|P29590-14|P29590-2|P29590-3|P29590-4|P29590-5|P29590-8|P29590-9	Protein PML OS=Homo sapiens GN=PML PE=1 SV=1|Protein PML OS=Homo sapiens GN=PML PE=1 SV=3|Isoform PML-7 of Protein PML OS=Homo sapiens GN=PML|Isoform PML-11 of Protein PML OS=Homo sapiens GN=PML|Isoform PML-12 of Protein PML OS=Homo sapiens GN=PML|Isoform PML-13 of Protein PML OS=Homo sapiens GN=PML|Isoform PML-14 of Protein PML OS=Homo sapiens GN=PML|Isoform PML-5 of Protein PML OS=Homo sapiens …	1	1	NA	1	1	NA	3	3	NA	5.4161	5.4161	NA	FALSE	TRUE	TRUE	nuclear_extracts_INTS5_vs_INTS4	NA	NA	NA	NA	NA	locfdr(MLE) -> z -> fdrtool(qval) -> fdr	NA	NA	NA	nuclear_extracts
5401	NAP1L1	B7Z9C2|F5H4R6|F8VRJ2|F8VUX1|F8VV59|F8VXI6|F8VY35|F8W020|F8W0J6|F8W118|H0YHC3|H0YIV4|P55209|P55209-2|P55209-3	Nucleosome assembly protein 1-like 1 OS=Homo sapiens GN=NAP1L1 PE=1 SV=1|Nucleosome assembly protein 1-like 1 OS=Homo sapiens GN=NAP1L1 PE=1 SV=1|Nucleosome assembly protein 1-like 1 (Fragment) OS=Homo sapiens GN=NAP1L1 PE=1 SV=1|Nucleosome assembly protein 1-like 1 (Fragment) OS=Homo sapiens GN=NAP1L1 PE=1 SV=1|Nucleosome assembly protein 1-like 1 OS=Homo sapiens GN=NAP1L1 PE=1 SV=1|Nucleosome a…	1	1	NA	1	1	NA	2	2	NA	5.85959	5.85959	NA	FALSE	TRUE	TRUE	nuclear_extracts_INTS5_vs_INTS4	NA	NA	NA	NA	NA	locfdr(MLE) -> z -> fdrtool(qval) -> fdr	NA	NA	NA	nuclear_extracts
5421	DSG1	Q02413	Desmoglein-1 OS=Homo sapiens GN=DSG1 PE=1 SV=2	1	1	NA	1	1	NA	5	5	NA	6.0274	6.0274	NA	FALSE	TRUE	TRUE	nuclear_extracts_INTS5_vs_INTS4	NA	NA	NA	NA	NA	locfdr(MLE) -> z -> fdrtool(qval) -> fdr	NA	NA	NA	nuclear_extracts
5441	COPG1	Q9Y678	Coatomer subunit gamma-1 OS=Homo sapiens GN=COPG1 PE=1 SV=1	1	1	NA	1	1	NA	3	3	NA	5.54151	5.54151	NA	FALSE	TRUE	TRUE	nuclear_extracts_INTS5_vs_INTS4	NA	NA	NA	NA	NA	locfdr(MLE) -> z -> fdrtool(qval) -> fdr	NA	NA	NA	nuclear_extracts
5461	ATXN10	Q9UBB4	Ataxin-10 OS=Homo sapiens GN=ATXN10 PE=1 SV=1	1	1	NA	1	1	NA	8	8	NA	5.69404	5.69404	NA	FALSE	TRUE	TRUE	nuclear_extracts_INTS5_vs_INTS4	NA	NA	NA	NA	NA	locfdr(MLE) -> z -> fdrtool(qval) -> fdr	NA	NA	NA	nuclear_extracts
5481	SH3GLB2	B7ZC38|Q9NR46	Endophilin-B2 OS=Homo sapiens GN=SH3GLB2 PE=1 SV=1|Endophilin-B2 OS=Homo sapiens GN=SH3GLB2 PE=1 SV=1	1	1	NA	1	1	NA	4	4	NA	5.7089	5.7089	NA	FALSE	TRUE	TRUE	nuclear_extracts_INTS5_vs_INTS4	NA	NA	NA	NA	NA	locfdr(MLE) -> z -> fdrtool(qval) -> fdr	NA	NA	NA	nuclear_extracts
5501	SEC16A	F1T0I1|J3KNL6|O15027|O15027-2|O15027-3|O15027-4|O15027-5	Protein transport protein Sec16A OS=Homo sapiens GN=SEC16A PE=1 SV=1|Protein transport protein Sec16A OS=Homo sapiens GN=SEC16A PE=1 SV=1|Protein transport protein Sec16A OS=Homo sapiens GN=SEC16A PE=1 SV=3|Isoform 2 of Protein transport protein Sec16A OS=Homo sapiens GN=SEC16A|Isoform 3 of Protein transport protein Sec16A OS=Homo sapiens GN=SEC16A|Isoform 4 of Protein transport protein Sec16A OS…	1	1	NA	1	1	NA	3	3	NA	5.41194	5.41194	NA	FALSE	TRUE	TRUE	nuclear_extracts_INTS5_vs_INTS4	NA	NA	NA	NA	NA	locfdr(MLE) -> z -> fdrtool(qval) -> fdr	NA	NA	NA	nuclear_extracts
5521	ABCF2	Q9UG63|Q9UG63-2	ATP-binding cassette sub-family F member 2 OS=Homo sapiens GN=ABCF2 PE=1 SV=2|Isoform 2 of ATP-binding cassette sub-family F member 2 OS=Homo sapiens GN=ABCF2	1	1	NA	1	1	NA	5	5	NA	5.67801	5.67801	NA	FALSE	TRUE	TRUE	nuclear_extracts_INTS5_vs_INTS4	NA	NA	NA	NA	NA	locfdr(MLE) -> z -> fdrtool(qval) -> fdr	NA	NA	NA	nuclear_extracts
5541	SH3GLB1	A0A087WW40|Q9Y371|Q9Y371-2	Endophilin-B1 OS=Homo sapiens GN=SH3GLB1 PE=1 SV=1|Endophilin-B1 OS=Homo sapiens GN=SH3GLB1 PE=1 SV=1|Isoform 2 of Endophilin-B1 OS=Homo sapiens GN=SH3GLB1	1	1	NA	1	1	NA	4	4	NA	6.0379	6.0379	NA	FALSE	TRUE	TRUE	nuclear_extracts_INTS5_vs_INTS4	NA	NA	NA	NA	NA	locfdr(MLE) -> z -> fdrtool(qval) -> fdr	NA	NA	NA	nuclear_extracts
5561	CAND1	Q86VP6	Cullin-associated NEDD8-dissociated protein 1 OS=Homo sapiens GN=CAND1 PE=1 SV=2	1	1	NA	1	1	NA	20	20	NA	6.45943	6.45943	NA	FALSE	TRUE	TRUE	nuclear_extracts_INTS5_vs_INTS4	NA	NA	NA	NA	NA	locfdr(MLE) -> z -> fdrtool(qval) -> fdr	NA	NA	NA	nuclear_extracts
5581	SNX4	O95219	Sorting nexin-4 OS=Homo sapiens GN=SNX4 PE=1 SV=1	1	1	NA	1	1	NA	2	2	NA	5.42116	5.42116	NA	FALSE	TRUE	TRUE	nuclear_extracts_INTS5_vs_INTS4	NA	NA	NA	NA	NA	locfdr(MLE) -> z -> fdrtool(qval) -> fdr	NA	NA	NA	nuclear_extracts
5601	UBAP2L	F8W726|Q14157|Q14157-1|Q14157-3|Q14157-4|Q14157-5	Ubiquitin-associated protein 2-like OS=Homo sapiens GN=UBAP2L PE=1 SV=2|Ubiquitin-associated protein 2-like OS=Homo sapiens GN=UBAP2L PE=1 SV=2|Isoform 2 of Ubiquitin-associated protein 2-like OS=Homo sapiens GN=UBAP2L|Isoform 3 of Ubiquitin-associated protein 2-like OS=Homo sapiens GN=UBAP2L|Isoform 4 of Ubiquitin-associated protein 2-like OS=Homo sapiens GN=UBAP2L|Isoform 5 of Ubiquitin-associa…	1	1	NA	1	1	NA	10	10	NA	6.17066	6.17066	NA	FALSE	TRUE	TRUE	nuclear_extracts_INTS5_vs_INTS4	NA	NA	NA	NA	NA	locfdr(MLE) -> z -> fdrtool(qval) -> fdr	NA	NA	NA	nuclear_extracts
5621	UBR5	O95071|O95071-2	E3 ubiquitin-protein ligase UBR5 OS=Homo sapiens GN=UBR5 PE=1 SV=2|Isoform 2 of E3 ubiquitin-protein ligase UBR5 OS=Homo sapiens GN=UBR5	1	1	NA	1	1	NA	12	12	NA	5.6802	5.6802	NA	FALSE	TRUE	TRUE	nuclear_extracts_INTS5_vs_INTS4	NA	NA	NA	NA	NA	locfdr(MLE) -> z -> fdrtool(qval) -> fdr	NA	NA	NA	nuclear_extracts
5641	PLS3	A0A0A0MSQ0|P13797|P13797-2|P13797-3	Plastin-3 OS=Homo sapiens GN=PLS3 PE=1 SV=1|Plastin-3 OS=Homo sapiens GN=PLS3 PE=1 SV=4|Isoform 2 of Plastin-3 OS=Homo sapiens GN=PLS3|Isoform 3 of Plastin-3 OS=Homo sapiens GN=PLS3	1	1	NA	1	1	NA	2	2	NA	5.31655	5.31655	NA	FALSE	TRUE	TRUE	nuclear_extracts_INTS5_vs_INTS4	NA	NA	NA	NA	NA	locfdr(MLE) -> z -> fdrtool(qval) -> fdr	NA	NA	NA	nuclear_extracts
5661	PRPS1	P60891|P60891-2	Ribose-phosphate pyrophosphokinase 1 OS=Homo sapiens GN=PRPS1 PE=1 SV=2|Isoform 2 of Ribose-phosphate pyrophosphokinase 1 OS=Homo sapiens GN=PRPS1	1	1	NA	1	1	NA	4	4	NA	5.80485	5.80485	NA	FALSE	TRUE	TRUE	nuclear_extracts_INTS5_vs_INTS4	NA	NA	NA	NA	NA	locfdr(MLE) -> z -> fdrtool(qval) -> fdr	NA	NA	NA	nuclear_extracts
5681	F5H423|ARF3|ARF1	F5H423|P61204|P84077	Uncharacterized protein OS=Homo sapiens PE=3 SV=1|ADP-ribosylation factor 3 OS=Homo sapiens GN=ARF3 PE=1 SV=2|ADP-ribosylation factor 1 OS=Homo sapiens GN=ARF1 PE=1 SV=2	1	1	NA	1	1	NA	2	2	NA	6.10603	6.10603	NA	FALSE	TRUE	TRUE	nuclear_extracts_INTS5_vs_INTS4	NA	NA	NA	NA	NA	locfdr(MLE) -> z -> fdrtool(qval) -> fdr	NA	NA	NA	nuclear_extracts
5701	PSMD8	K7EJC1|K7EJR3|P48556|R4GMR5	26S proteasome non-ATPase regulatory subunit 8 OS=Homo sapiens GN=PSMD8 PE=1 SV=1|26S proteasome non-ATPase regulatory subunit 8 (Fragment) OS=Homo sapiens GN=PSMD8 PE=1 SV=7|26S proteasome non-ATPase regulatory subunit 8 OS=Homo sapiens GN=PSMD8 PE=1 SV=2|26S proteasome non-ATPase regulatory subunit 8 OS=Homo sapiens GN=PSMD8 PE=1 SV=1	1	1	NA	1	1	NA	2	2	NA	5.32233	5.32233	NA	FALSE	TRUE	TRUE	nuclear_extracts_INTS5_vs_INTS4	NA	NA	NA	NA	NA	locfdr(MLE) -> z -> fdrtool(qval) -> fdr	NA	NA	NA	nuclear_extracts
5721	PTBP1	A6NLN1|P26599|P26599-2|P26599-3	Polypyrimidine tract binding protein 1, isoform CRA_b OS=Homo sapiens GN=PTBP1 PE=1 SV=4|Polypyrimidine tract-binding protein 1 OS=Homo sapiens GN=PTBP1 PE=1 SV=1|Isoform 2 of Polypyrimidine tract-binding protein 1 OS=Homo sapiens GN=PTBP1|Isoform 3 of Polypyrimidine tract-binding protein 1 OS=Homo sapiens GN=PTBP1	1	1	NA	1	1	NA	7	7	NA	6.06847	6.06847	NA	FALSE	TRUE	TRUE	nuclear_extracts_INTS5_vs_INTS4	NA	NA	NA	NA	NA	locfdr(MLE) -> z -> fdrtool(qval) -> fdr	NA	NA	NA	nuclear_extracts
5741	USP10	Q14694|Q14694-2|Q14694-3	Ubiquitin carboxyl-terminal hydrolase 10 OS=Homo sapiens GN=USP10 PE=1 SV=2|Isoform 2 of Ubiquitin carboxyl-terminal hydrolase 10 OS=Homo sapiens GN=USP10|Isoform 3 of Ubiquitin carboxyl-terminal hydrolase 10 OS=Homo sapiens GN=USP10	1	1	NA	1	1	NA	2	2	NA	4.72497	4.72497	NA	FALSE	TRUE	TRUE	nuclear_extracts_INTS5_vs_INTS4	NA	NA	NA	NA	NA	locfdr(MLE) -> z -> fdrtool(qval) -> fdr	NA	NA	NA	nuclear_extracts
5761	EIF3F	O00303	Eukaryotic translation initiation factor 3 subunit F OS=Homo sapiens GN=EIF3F PE=1 SV=1	1	1	NA	1	1	NA	3	3	NA	5.12597	5.12597	NA	FALSE	TRUE	TRUE	nuclear_extracts_INTS5_vs_INTS4	NA	NA	NA	NA	NA	locfdr(MLE) -> z -> fdrtool(qval) -> fdr	NA	NA	NA	nuclear_extracts
5781	ACLY	P53396|P53396-2	ATP-citrate synthase OS=Homo sapiens GN=ACLY PE=1 SV=3|Isoform 2 of ATP-citrate synthase OS=Homo sapiens GN=ACLY	1	1	NA	1	1	NA	4	4	NA	5.60301	5.60301	NA	FALSE	TRUE	TRUE	nuclear_extracts_INTS5_vs_INTS4	NA	NA	NA	NA	NA	locfdr(MLE) -> z -> fdrtool(qval) -> fdr	NA	NA	NA	nuclear_extracts
5801	CDK1	P06493	Cyclin-dependent kinase 1 OS=Homo sapiens GN=CDK1 PE=1 SV=3	1	1	NA	1	1	NA	4	4	NA	5.66593	5.66593	NA	FALSE	TRUE	TRUE	nuclear_extracts_INTS5_vs_INTS4	NA	NA	NA	NA	NA	locfdr(MLE) -> z -> fdrtool(qval) -> fdr	NA	NA	NA	nuclear_extracts
5821	STRAP	Q9Y3F4|Q9Y3F4-2	Serine-threonine kinase receptor-associated protein OS=Homo sapiens GN=STRAP PE=1 SV=1|Isoform 2 of Serine-threonine kinase receptor-associated protein OS=Homo sapiens GN=STRAP	1	1	NA	1	1	NA	4	4	NA	5.67554	5.67554	NA	FALSE	TRUE	TRUE	nuclear_extracts_INTS5_vs_INTS4	NA	NA	NA	NA	NA	locfdr(MLE) -> z -> fdrtool(qval) -> fdr	NA	NA	NA	nuclear_extracts
5841	CUL4B	K4DI93|Q13620|Q13620-1|Q13620-3	Cullin 4B, isoform CRA_e OS=Homo sapiens GN=CUL4B PE=1 SV=1|Cullin-4B OS=Homo sapiens GN=CUL4B PE=1 SV=4|Isoform 2 of Cullin-4B OS=Homo sapiens GN=CUL4B|Isoform 3 of Cullin-4B OS=Homo sapiens GN=CUL4B	1	1	NA	1	1	NA	3	3	NA	5.5406	5.5406	NA	FALSE	TRUE	TRUE	nuclear_extracts_INTS5_vs_INTS4	NA	NA	NA	NA	NA	locfdr(MLE) -> z -> fdrtool(qval) -> fdr	NA	NA	NA	nuclear_extracts
5861	P0847_INTS10	P0847_INTS10	NA	1	1	NA	1	1	NA	38	38	NA	7.83601	7.83601	NA	FALSE	TRUE	TRUE	nuclear_extracts_INTS5_vs_INTS4	NA	NA	NA	NA	NA	locfdr(MLE) -> z -> fdrtool(qval) -> fdr	NA	NA	NA	nuclear_extracts
5881	UPF1	Q92900|Q92900-2	Regulator of nonsense transcripts 1 OS=Homo sapiens GN=UPF1 PE=1 SV=2|Isoform 2 of Regulator of nonsense transcripts 1 OS=Homo sapiens GN=UPF1	1	1	NA	1	1	NA	9	9	NA	5.88561	5.88561	NA	FALSE	TRUE	TRUE	nuclear_extracts_INTS5_vs_INTS4	NA	NA	NA	NA	NA	locfdr(MLE) -> z -> fdrtool(qval) -> fdr	NA	NA	NA	nuclear_extracts
5901	SLFN11	Q7Z7L1	Schlafen family member 11 OS=Homo sapiens GN=SLFN11 PE=1 SV=2	1	1	NA	1	1	NA	7	7	NA	5.73149	5.73149	NA	FALSE	TRUE	TRUE	nuclear_extracts_INTS5_vs_INTS4	NA	NA	NA	NA	NA	locfdr(MLE) -> z -> fdrtool(qval) -> fdr	NA	NA	NA	nuclear_extracts
5921	NACA	E9PAV3|E9PAV3-2|F8VZJ2|F8W0W4|H0YHX9|Q13765	Nascent polypeptide-associated complex subunit alpha, muscle-specific form OS=Homo sapiens GN=NACA PE=1 SV=1|Isoform 2 of Nascent polypeptide-associated complex subunit alpha, muscle-specific form OS=Homo sapiens GN=NACA|Nascent polypeptide-associated complex subunit alpha OS=Homo sapiens GN=NACA PE=1 SV=1|Nascent polypeptide-associated complex subunit alpha (Fragment) OS=Homo sapiens GN=NACA PE=…	1	1	NA	1	1	NA	4	4	NA	5.8179	5.8179	NA	FALSE	TRUE	TRUE	nuclear_extracts_INTS5_vs_INTS4	NA	NA	NA	NA	NA	locfdr(MLE) -> z -> fdrtool(qval) -> fdr	NA	NA	NA	nuclear_extracts
5941	PMVK	Q15126	Phosphomevalonate kinase OS=Homo sapiens GN=PMVK PE=1 SV=3	1	1	NA	1	1	NA	2	2	NA	6.05809	6.05809	NA	FALSE	TRUE	TRUE	nuclear_extracts_INTS5_vs_INTS4	NA	NA	NA	NA	NA	locfdr(MLE) -> z -> fdrtool(qval) -> fdr	NA	NA	NA	nuclear_extracts
5961	PPP6C	O00743|O00743-2|O00743-3	Serine/threonine-protein phosphatase 6 catalytic subunit OS=Homo sapiens GN=PPP6C PE=1 SV=1|Isoform 2 of Serine/threonine-protein phosphatase 6 catalytic subunit OS=Homo sapiens GN=PPP6C|Isoform 3 of Serine/threonine-protein phosphatase 6 catalytic subunit OS=Homo sapiens GN=PPP6C	1	1	NA	1	1	NA	3	3	NA	5.82281	5.82281	NA	FALSE	TRUE	TRUE	nuclear_extracts_INTS5_vs_INTS4	NA	NA	NA	NA	NA	locfdr(MLE) -> z -> fdrtool(qval) -> fdr	NA	NA	NA	nuclear_extracts
5981	XRCC6	B1AHC9|P12956|P12956-2	X-ray repair cross-complementing protein 6 OS=Homo sapiens GN=XRCC6 PE=1 SV=1|X-ray repair cross-complementing protein 6 OS=Homo sapiens GN=XRCC6 PE=1 SV=2|Isoform 2 of X-ray repair cross-complementing protein 6 OS=Homo sapiens GN=XRCC6	1	1	NA	1	1	NA	3	3	NA	5.72169	5.72169	NA	FALSE	TRUE	TRUE	nuclear_extracts_INTS5_vs_INTS4	NA	NA	NA	NA	NA	locfdr(MLE) -> z -> fdrtool(qval) -> fdr	NA	NA	NA	nuclear_extracts
6001	MSH2	E9PHA6|P43246|P43246-2|V9H019	DNA mismatch repair protein OS=Homo sapiens GN=MSH2 PE=1 SV=1|DNA mismatch repair protein Msh2 OS=Homo sapiens GN=MSH2 PE=1 SV=1|Isoform 2 of DNA mismatch repair protein Msh2 OS=Homo sapiens GN=MSH2|DNA mismatch repair protein Msh2 OS=Homo sapiens GN=MSH2 PE=1 SV=1	1	1	NA	1	1	NA	6	6	NA	5.72389	5.72389	NA	FALSE	TRUE	TRUE	nuclear_extracts_INTS5_vs_INTS4	NA	NA	NA	NA	NA	locfdr(MLE) -> z -> fdrtool(qval) -> fdr	NA	NA	NA	nuclear_extracts
6021	NAP1L4	A8MXH2|C9J6D1|C9JZI7|E9PKT8|Q99733|Q99733-2	Nucleosome assembly protein 1-like 4 (Fragment) OS=Homo sapiens GN=NAP1L4 PE=1 SV=2|Nucleosome assembly protein 1-like 4 (Fragment) OS=Homo sapiens GN=NAP1L4 PE=1 SV=1|Nucleosome assembly protein 1-like 4 (Fragment) OS=Homo sapiens GN=NAP1L4 PE=1 SV=1|Nucleosome assembly protein 1-like 4 (Fragment) OS=Homo sapiens GN=NAP1L4 PE=1 SV=1|Nucleosome assembly protein 1-like 4 OS=Homo sapiens GN=NAP1L4 …	1	1	NA	1	1	NA	2	2	NA	6.04402	6.04402	NA	FALSE	TRUE	TRUE	nuclear_extracts_INTS5_vs_INTS4	NA	NA	NA	NA	NA	locfdr(MLE) -> z -> fdrtool(qval) -> fdr	NA	NA	NA	nuclear_extracts
6041	TUBA1C	F5H5D3|Q9BQE3	Tubulin alpha-1C chain OS=Homo sapiens GN=TUBA1C PE=1 SV=1|Tubulin alpha-1C chain OS=Homo sapiens GN=TUBA1C PE=1 SV=1	1	1	NA	1	1	NA	3	3	NA	6.6931	6.6931	NA	FALSE	TRUE	TRUE	nuclear_extracts_INTS5_vs_INTS4	NA	NA	NA	NA	NA	locfdr(MLE) -> z -> fdrtool(qval) -> fdr	NA	NA	NA	nuclear_extracts
6061	COPB2	P35606|P35606-2	Coatomer subunit beta' OS=Homo sapiens GN=COPB2 PE=1 SV=2|Isoform 2 of Coatomer subunit beta' OS=Homo sapiens GN=COPB2	1	1	NA	1	1	NA	8	8	NA	5.9633	5.9633	NA	FALSE	TRUE	TRUE	nuclear_extracts_INTS5_vs_INTS4	NA	NA	NA	NA	NA	locfdr(MLE) -> z -> fdrtool(qval) -> fdr	NA	NA	NA	nuclear_extracts
6081	PSME1	Q06323|Q06323-2|Q06323-3	Proteasome activator complex subunit 1 OS=Homo sapiens GN=PSME1 PE=1 SV=1|Isoform 2 of Proteasome activator complex subunit 1 OS=Homo sapiens GN=PSME1|Isoform 3 of Proteasome activator complex subunit 1 OS=Homo sapiens GN=PSME1	1	1	NA	1	1	NA	4	4	NA	5.81236	5.81236	NA	FALSE	TRUE	TRUE	nuclear_extracts_INTS5_vs_INTS4	NA	NA	NA	NA	NA	locfdr(MLE) -> z -> fdrtool(qval) -> fdr	NA	NA	NA	nuclear_extracts
6101	XP32	Q5T750	Skin-specific protein 32 OS=Homo sapiens GN=XP32 PE=1 SV=1	1	1	NA	1	1	NA	3	3	NA	5.49629	5.49629	NA	FALSE	TRUE	TRUE	nuclear_extracts_INTS5_vs_INTS4	NA	NA	NA	NA	NA	locfdr(MLE) -> z -> fdrtool(qval) -> fdr	NA	NA	NA	nuclear_extracts
6121	RTF1	Q92541	RNA polymerase-associated protein RTF1 homolog OS=Homo sapiens GN=RTF1 PE=1 SV=4	1	1	NA	1	1	NA	2	2	NA	5.28059	5.28059	NA	FALSE	TRUE	TRUE	nuclear_extracts_INTS5_vs_INTS4	NA	NA	NA	NA	NA	locfdr(MLE) -> z -> fdrtool(qval) -> fdr	NA	NA	NA	nuclear_extracts
6141	MAP2K3|MAP2K6	P46734|P46734-2|P46734-3|P52564|P52564-2	Dual specificity mitogen-activated protein kinase kinase 3 OS=Homo sapiens GN=MAP2K3 PE=1 SV=2|Isoform 1 of Dual specificity mitogen-activated protein kinase kinase 3 OS=Homo sapiens GN=MAP2K3|Isoform 2 of Dual specificity mitogen-activated protein kinase kinase 3 OS=Homo sapiens GN=MAP2K3|Dual specificity mitogen-activated protein kinase kinase 6 OS=Homo sapiens GN=MAP2K6 PE=1 SV=1|Isoform 2 of …	1	1	NA	1	1	NA	3	3	NA	5.57783	5.57783	NA	FALSE	TRUE	TRUE	nuclear_extracts_INTS5_vs_INTS4	NA	NA	NA	NA	NA	locfdr(MLE) -> z -> fdrtool(qval) -> fdr	NA	NA	NA	nuclear_extracts
6161	HBS1L	B7Z524|H0YDX7|J3QT46|Q9Y450|Q9Y450-4	HBS1-like protein OS=Homo sapiens GN=HBS1L PE=1 SV=1|HBS1-like protein (Fragment) OS=Homo sapiens GN=HBS1L PE=1 SV=1|HBS1-like protein OS=Homo sapiens GN=HBS1L PE=1 SV=1|HBS1-like protein OS=Homo sapiens GN=HBS1L PE=1 SV=1|Isoform 3 of HBS1-like protein OS=Homo sapiens GN=HBS1L	1	1	NA	1	1	NA	2	2	NA	5.42871	5.42871	NA	FALSE	TRUE	TRUE	nuclear_extracts_INTS5_vs_INTS4	NA	NA	NA	NA	NA	locfdr(MLE) -> z -> fdrtool(qval) -> fdr	NA	NA	NA	nuclear_extracts
6181	PIK3R4	Q99570	Phosphoinositide 3-kinase regulatory subunit 4 OS=Homo sapiens GN=PIK3R4 PE=1 SV=3	1	1	NA	1	1	NA	3	3	NA	5.37292	5.37292	NA	FALSE	TRUE	TRUE	nuclear_extracts_INTS5_vs_INTS4	NA	NA	NA	NA	NA	locfdr(MLE) -> z -> fdrtool(qval) -> fdr	NA	NA	NA	nuclear_extracts
6201	G3V3G9|DCAF8	G3V3G9|Q5TAQ9	Uncharacterized protein OS=Homo sapiens PE=4 SV=1|DDB1- and CUL4-associated factor 8 OS=Homo sapiens GN=DCAF8 PE=1 SV=1	1	1	NA	1	1	NA	5	5	NA	5.76343	5.76343	NA	FALSE	TRUE	TRUE	nuclear_extracts_INTS5_vs_INTS4	NA	NA	NA	NA	NA	locfdr(MLE) -> z -> fdrtool(qval) -> fdr	NA	NA	NA	nuclear_extracts
6221	RUFY3	Q7L099-3|Q7L099-4	Isoform 3 of Protein RUFY3 OS=Homo sapiens GN=RUFY3|Isoform 4 of Protein RUFY3 OS=Homo sapiens GN=RUFY3	1	1	NA	1	1	NA	5	5	NA	5.51031	5.51031	NA	FALSE	TRUE	TRUE	nuclear_extracts_INTS5_vs_INTS4	NA	NA	NA	NA	NA	locfdr(MLE) -> z -> fdrtool(qval) -> fdr	NA	NA	NA	nuclear_extracts
6241	NCAPH	E9PHA2|Q15003	Condensin complex subunit 2 OS=Homo sapiens GN=NCAPH PE=1 SV=1|Condensin complex subunit 2 OS=Homo sapiens GN=NCAPH PE=1 SV=3	1	1	NA	1	1	NA	3	3	NA	5.56691	5.56691	NA	FALSE	TRUE	TRUE	nuclear_extracts_INTS5_vs_INTS4	NA	NA	NA	NA	NA	locfdr(MLE) -> z -> fdrtool(qval) -> fdr	NA	NA	NA	nuclear_extracts
6261	ATG3	Q9NT62|Q9NT62-2	Ubiquitin-like-conjugating enzyme ATG3 OS=Homo sapiens GN=ATG3 PE=1 SV=1|Isoform 2 of Ubiquitin-like-conjugating enzyme ATG3 OS=Homo sapiens GN=ATG3	1	1	NA	1	1	NA	2	2	NA	5.73875	5.73875	NA	FALSE	TRUE	TRUE	nuclear_extracts_INTS5_vs_INTS4	NA	NA	NA	NA	NA	locfdr(MLE) -> z -> fdrtool(qval) -> fdr	NA	NA	NA	nuclear_extracts
6281	ACACA	Q13085|Q13085-2|Q13085-3|Q13085-4	Acetyl-CoA carboxylase 1 OS=Homo sapiens GN=ACACA PE=1 SV=2|Isoform 2 of Acetyl-CoA carboxylase 1 OS=Homo sapiens GN=ACACA|Isoform 3 of Acetyl-CoA carboxylase 1 OS=Homo sapiens GN=ACACA|Isoform 4 of Acetyl-CoA carboxylase 1 OS=Homo sapiens GN=ACACA	1	1	NA	1	1	NA	12	12	NA	5.80274	5.80274	NA	FALSE	TRUE	TRUE	nuclear_extracts_INTS5_vs_INTS4	NA	NA	NA	NA	NA	locfdr(MLE) -> z -> fdrtool(qval) -> fdr	NA	NA	NA	nuclear_extracts
6301	GAPDH	E7EUT5|P04406|P04406-2	Glyceraldehyde-3-phosphate dehydrogenase OS=Homo sapiens GN=GAPDH PE=1 SV=1|Glyceraldehyde-3-phosphate dehydrogenase OS=Homo sapiens GN=GAPDH PE=1 SV=3|Isoform 2 of Glyceraldehyde-3-phosphate dehydrogenase OS=Homo sapiens GN=GAPDH	1	1	NA	1	1	NA	5	5	NA	5.94312	5.94312	NA	FALSE	TRUE	TRUE	nuclear_extracts_INTS5_vs_INTS4	NA	NA	NA	NA	NA	locfdr(MLE) -> z -> fdrtool(qval) -> fdr	NA	NA	NA	nuclear_extracts
6321	CCT6A	P40227|P40227-2	T-complex protein 1 subunit zeta OS=Homo sapiens GN=CCT6A PE=1 SV=3|Isoform 2 of T-complex protein 1 subunit zeta OS=Homo sapiens GN=CCT6A	1	1	NA	1	1	NA	7	7	NA	6.24172	6.24172	NA	FALSE	TRUE	TRUE	nuclear_extracts_INTS5_vs_INTS4	NA	NA	NA	NA	NA	locfdr(MLE) -> z -> fdrtool(qval) -> fdr	NA	NA	NA	nuclear_extracts
6341	KPNA2	P52292	Importin subunit alpha-1 OS=Homo sapiens GN=KPNA2 PE=1 SV=1	1	1	NA	1	1	NA	2	2	NA	5.73032	5.73032	NA	FALSE	TRUE	TRUE	nuclear_extracts_INTS5_vs_INTS4	NA	NA	NA	NA	NA	locfdr(MLE) -> z -> fdrtool(qval) -> fdr	NA	NA	NA	nuclear_extracts
6361	SMC4	E9PD53|Q9NTJ3	Structural maintenance of chromosomes protein OS=Homo sapiens GN=SMC4 PE=1 SV=1|Structural maintenance of chromosomes protein 4 OS=Homo sapiens GN=SMC4 PE=1 SV=2	1	1	NA	1	1	NA	18	18	NA	6.03516	6.03516	NA	FALSE	TRUE	TRUE	nuclear_extracts_INTS5_vs_INTS4	NA	NA	NA	NA	NA	locfdr(MLE) -> z -> fdrtool(qval) -> fdr	NA	NA	NA	nuclear_extracts
6381	RPS3	F2Z2S8|H0YCJ7|P23396|P23396-2	40S ribosomal protein S3 OS=Homo sapiens GN=RPS3 PE=1 SV=1|40S ribosomal protein S3 (Fragment) OS=Homo sapiens GN=RPS3 PE=1 SV=1|40S ribosomal protein S3 OS=Homo sapiens GN=RPS3 PE=1 SV=2|Isoform 2 of 40S ribosomal protein S3 OS=Homo sapiens GN=RPS3	1	1	NA	1	1	NA	6	6	NA	5.97519	5.97519	NA	FALSE	TRUE	TRUE	nuclear_extracts_INTS5_vs_INTS4	NA	NA	NA	NA	NA	locfdr(MLE) -> z -> fdrtool(qval) -> fdr	NA	NA	NA	nuclear_extracts
6401	RBBP7|RBBP4	E9PC52|Q09028|Q09028-2|Q09028-3|Q16576|Q16576-2	Histone-binding protein RBBP7 OS=Homo sapiens GN=RBBP7 PE=1 SV=1|Histone-binding protein RBBP4 OS=Homo sapiens GN=RBBP4 PE=1 SV=3|Isoform 2 of Histone-binding protein RBBP4 OS=Homo sapiens GN=RBBP4|Isoform 3 of Histone-binding protein RBBP4 OS=Homo sapiens GN=RBBP4|Histone-binding protein RBBP7 OS=Homo sapiens GN=RBBP7 PE=1 SV=1|Isoform 2 of Histone-binding protein RBBP7 OS=Homo sapiens GN=RBBP7	1	1	NA	1	1	NA	3	3	NA	5.75117	5.75117	NA	FALSE	TRUE	TRUE	nuclear_extracts_INTS5_vs_INTS4	NA	NA	NA	NA	NA	locfdr(MLE) -> z -> fdrtool(qval) -> fdr	NA	NA	NA	nuclear_extracts
6421	ERCC2	A8MX75|E7EVE9|P18074	TFIIH basal transcription factor complex helicase XPD subunit (Fragment) OS=Homo sapiens GN=ERCC2 PE=1 SV=2|TFIIH basal transcription factor complex helicase XPD subunit OS=Homo sapiens GN=ERCC2 PE=1 SV=1|TFIIH basal transcription factor complex helicase XPD subunit OS=Homo sapiens GN=ERCC2 PE=1 SV=1	1	1	NA	1	1	NA	2	2	NA	5.48306	5.48306	NA	FALSE	TRUE	TRUE	nuclear_extracts_INTS5_vs_INTS4	NA	NA	NA	NA	NA	locfdr(MLE) -> z -> fdrtool(qval) -> fdr	NA	NA	NA	nuclear_extracts
6441	NUP93	H3BVG0|Q8N1F7|Q8N1F7-2	Nuclear pore complex protein Nup93 OS=Homo sapiens GN=NUP93 PE=1 SV=1|Nuclear pore complex protein Nup93 OS=Homo sapiens GN=NUP93 PE=1 SV=2|Isoform 2 of Nuclear pore complex protein Nup93 OS=Homo sapiens GN=NUP93	1	1	NA	1	1	NA	3	3	NA	5.22508	5.22508	NA	FALSE	TRUE	TRUE	nuclear_extracts_INTS5_vs_INTS4	NA	NA	NA	NA	NA	locfdr(MLE) -> z -> fdrtool(qval) -> fdr	NA	NA	NA	nuclear_extracts
6461	PFKL	P17858	ATP-dependent 6-phosphofructokinase, liver type OS=Homo sapiens GN=PFKL PE=1 SV=6	1	1	NA	1	1	NA	7	7	NA	6.21479	6.21479	NA	FALSE	TRUE	TRUE	nuclear_extracts_INTS5_vs_INTS4	NA	NA	NA	NA	NA	locfdr(MLE) -> z -> fdrtool(qval) -> fdr	NA	NA	NA	nuclear_extracts
6481	KIF11	P52732	Kinesin-like protein KIF11 OS=Homo sapiens GN=KIF11 PE=1 SV=2	1	1	NA	1	1	NA	5	5	NA	5.55405	5.55405	NA	FALSE	TRUE	TRUE	nuclear_extracts_INTS5_vs_INTS4	NA	NA	NA	NA	NA	locfdr(MLE) -> z -> fdrtool(qval) -> fdr	NA	NA	NA	nuclear_extracts
6501	IPO9	Q96P70	Importin-9 OS=Homo sapiens GN=IPO9 PE=1 SV=3	1	1	NA	1	1	NA	5	5	NA	5.90474	5.90474	NA	FALSE	TRUE	TRUE	nuclear_extracts_INTS5_vs_INTS4	NA	NA	NA	NA	NA	locfdr(MLE) -> z -> fdrtool(qval) -> fdr	NA	NA	NA	nuclear_extracts
6521	KPNA1	P52294	Importin subunit alpha-5 OS=Homo sapiens GN=KPNA1 PE=1 SV=3	1	1	NA	1	1	NA	2	2	NA	5.38001	5.38001	NA	FALSE	TRUE	TRUE	nuclear_extracts_INTS5_vs_INTS4	NA	NA	NA	NA	NA	locfdr(MLE) -> z -> fdrtool(qval) -> fdr	NA	NA	NA	nuclear_extracts
6541	USO1	O60763|O60763-2	General vesicular transport factor p115 OS=Homo sapiens GN=USO1 PE=1 SV=2|Isoform 2 of General vesicular transport factor p115 OS=Homo sapiens GN=USO1	1	1	NA	1	1	NA	5	5	NA	5.80558	5.80558	NA	FALSE	TRUE	TRUE	nuclear_extracts_INTS5_vs_INTS4	NA	NA	NA	NA	NA	locfdr(MLE) -> z -> fdrtool(qval) -> fdr	NA	NA	NA	nuclear_extracts
6561	IKBKAP	O95163	Elongator complex protein 1 OS=Homo sapiens GN=IKBKAP PE=1 SV=3	1	1	NA	1	1	NA	4	4	NA	5.56562	5.56562	NA	FALSE	TRUE	TRUE	nuclear_extracts_INTS5_vs_INTS4	NA	NA	NA	NA	NA	locfdr(MLE) -> z -> fdrtool(qval) -> fdr	NA	NA	NA	nuclear_extracts
6581	TBCC	Q15814	Tubulin-specific chaperone C OS=Homo sapiens GN=TBCC PE=1 SV=2	1	1	NA	1	1	NA	2	2	NA	5.26768	5.26768	NA	FALSE	TRUE	TRUE	nuclear_extracts_INTS5_vs_INTS4	NA	NA	NA	NA	NA	locfdr(MLE) -> z -> fdrtool(qval) -> fdr	NA	NA	NA	nuclear_extracts
6601	YWHAZ	E7EX29|P63104	14-3-3 protein zeta/delta (Fragment) OS=Homo sapiens GN=YWHAZ PE=1 SV=1|14-3-3 protein zeta/delta OS=Homo sapiens GN=YWHAZ PE=1 SV=1	1	1	NA	1	1	NA	2	2	NA	5.57321	5.57321	NA	FALSE	TRUE	TRUE	nuclear_extracts_INTS5_vs_INTS4	NA	NA	NA	NA	NA	locfdr(MLE) -> z -> fdrtool(qval) -> fdr	NA	NA	NA	nuclear_extracts
6621	GSK3A	A8MT37|P49840	Glycogen synthase kinase-3 alpha OS=Homo sapiens GN=GSK3A PE=1 SV=2|Glycogen synthase kinase-3 alpha OS=Homo sapiens GN=GSK3A PE=1 SV=2	1	1	NA	1	1	NA	2	2	NA	5.66614	5.66614	NA	FALSE	TRUE	TRUE	nuclear_extracts_INTS5_vs_INTS4	NA	NA	NA	NA	NA	locfdr(MLE) -> z -> fdrtool(qval) -> fdr	NA	NA	NA	nuclear_extracts
6641	PSME3	K9J957|P61289|P61289-2|P61289-3	Proteasome activator complex subunit 3 OS=Homo sapiens GN=PSME3 PE=1 SV=1|Proteasome activator complex subunit 3 OS=Homo sapiens GN=PSME3 PE=1 SV=1|Isoform 2 of Proteasome activator complex subunit 3 OS=Homo sapiens GN=PSME3|Isoform 3 of Proteasome activator complex subunit 3 OS=Homo sapiens GN=PSME3	1	1	NA	1	1	NA	4	4	NA	5.52139	5.52139	NA	FALSE	TRUE	TRUE	nuclear_extracts_INTS5_vs_INTS4	NA	NA	NA	NA	NA	locfdr(MLE) -> z -> fdrtool(qval) -> fdr	NA	NA	NA	nuclear_extracts
6661	SF3B1	H7C341|O75533	Splicing factor 3B subunit 1 (Fragment) OS=Homo sapiens GN=SF3B1 PE=1 SV=1|Splicing factor 3B subunit 1 OS=Homo sapiens GN=SF3B1 PE=1 SV=3	1	1	NA	1	1	NA	2	2	NA	5.55325	5.55325	NA	FALSE	TRUE	TRUE	nuclear_extracts_INTS5_vs_INTS4	NA	NA	NA	NA	NA	locfdr(MLE) -> z -> fdrtool(qval) -> fdr	NA	NA	NA	nuclear_extracts
6681	XRN1	H7C5E4|Q8IZH2|Q8IZH2-2	5'-3' exoribonuclease 1 (Fragment) OS=Homo sapiens GN=XRN1 PE=1 SV=1|5'-3' exoribonuclease 1 OS=Homo sapiens GN=XRN1 PE=1 SV=1|Isoform 2 of 5'-3' exoribonuclease 1 OS=Homo sapiens GN=XRN1	1	1	NA	1	1	NA	2	2	NA	5.31078	5.31078	NA	FALSE	TRUE	TRUE	nuclear_extracts_INTS5_vs_INTS4	NA	NA	NA	NA	NA	locfdr(MLE) -> z -> fdrtool(qval) -> fdr	NA	NA	NA	nuclear_extracts
6701	ACSL1	D6RER0|E7EPM6|P33121|P33121-2|P33121-3	Long-chain-fatty-acid--CoA ligase 1 OS=Homo sapiens GN=ACSL1 PE=1 SV=1|Long-chain-fatty-acid--CoA ligase 1 OS=Homo sapiens GN=ACSL1 PE=1 SV=1|Long-chain-fatty-acid--CoA ligase 1 OS=Homo sapiens GN=ACSL1 PE=1 SV=1|Isoform 2 of Long-chain-fatty-acid--CoA ligase 1 OS=Homo sapiens GN=ACSL1|Isoform 3 of Long-chain-fatty-acid--CoA ligase 1 OS=Homo sapiens GN=ACSL1	1	1	NA	1	1	NA	2	2	NA	5.49374	5.49374	NA	FALSE	TRUE	TRUE	nuclear_extracts_INTS5_vs_INTS4	NA	NA	NA	NA	NA	locfdr(MLE) -> z -> fdrtool(qval) -> fdr	NA	NA	NA	nuclear_extracts
6721	LRBA	P50851|P50851-2	Lipopolysaccharide-responsive and beige-like anchor protein OS=Homo sapiens GN=LRBA PE=1 SV=4|Isoform 2 of Lipopolysaccharide-responsive and beige-like anchor protein OS=Homo sapiens GN=LRBA	1	1	NA	1	1	NA	8	8	NA	5.89214	5.89214	NA	FALSE	TRUE	TRUE	nuclear_extracts_INTS5_vs_INTS4	NA	NA	NA	NA	NA	locfdr(MLE) -> z -> fdrtool(qval) -> fdr	NA	NA	NA	nuclear_extracts
6741	TUBB4A	M0QYM7|M0R042|P04350	Tubulin beta-4A chain (Fragment) OS=Homo sapiens GN=TUBB4A PE=1 SV=7|Tubulin beta-4A chain (Fragment) OS=Homo sapiens GN=TUBB4A PE=1 SV=1|Tubulin beta-4A chain OS=Homo sapiens GN=TUBB4A PE=1 SV=2	1	1	NA	1	1	NA	5	5	NA	6.1526	6.1526	NA	FALSE	TRUE	TRUE	nuclear_extracts_INTS5_vs_INTS4	NA	NA	NA	NA	NA	locfdr(MLE) -> z -> fdrtool(qval) -> fdr	NA	NA	NA	nuclear_extracts
6761	GET4	Q7L5D6	Golgi to ER traffic protein 4 homolog OS=Homo sapiens GN=GET4 PE=1 SV=1	1	1	NA	1	1	NA	2	2	NA	5.74227	5.74227	NA	FALSE	TRUE	TRUE	nuclear_extracts_INTS5_vs_INTS4	NA	NA	NA	NA	NA	locfdr(MLE) -> z -> fdrtool(qval) -> fdr	NA	NA	NA	nuclear_extracts
6781	UMPS	P11172	Uridine 5'-monophosphate synthase OS=Homo sapiens GN=UMPS PE=1 SV=1	1	1	NA	1	1	NA	5	5	NA	5.82009	5.82009	NA	FALSE	TRUE	TRUE	nuclear_extracts_INTS5_vs_INTS4	NA	NA	NA	NA	NA	locfdr(MLE) -> z -> fdrtool(qval) -> fdr	NA	NA	NA	nuclear_extracts
6801	TXN	P10599|P10599-2	Thioredoxin OS=Homo sapiens GN=TXN PE=1 SV=3|Isoform 2 of Thioredoxin OS=Homo sapiens GN=TXN	1	1	NA	1	1	NA	2	2	NA	5.73197	5.73197	NA	FALSE	TRUE	TRUE	nuclear_extracts_INTS5_vs_INTS4	NA	NA	NA	NA	NA	locfdr(MLE) -> z -> fdrtool(qval) -> fdr	NA	NA	NA	nuclear_extracts
6821	CCT5	E7ENZ3|P48643	T-complex protein 1 subunit epsilon OS=Homo sapiens GN=CCT5 PE=1 SV=1|T-complex protein 1 subunit epsilon OS=Homo sapiens GN=CCT5 PE=1 SV=1	1	1	NA	1	1	NA	10	10	NA	6.24928	6.24928	NA	FALSE	TRUE	TRUE	nuclear_extracts_INTS5_vs_INTS4	NA	NA	NA	NA	NA	locfdr(MLE) -> z -> fdrtool(qval) -> fdr	NA	NA	NA	nuclear_extracts
6841	IPO4	H0YN14|Q8TEX9|Q8TEX9-2	Importin-4 OS=Homo sapiens GN=IPO4 PE=1 SV=1|Importin-4 OS=Homo sapiens GN=IPO4 PE=1 SV=2|Isoform 2 of Importin-4 OS=Homo sapiens GN=IPO4	1	1	NA	1	1	NA	3	3	NA	5.60807	5.60807	NA	FALSE	TRUE	TRUE	nuclear_extracts_INTS5_vs_INTS4	NA	NA	NA	NA	NA	locfdr(MLE) -> z -> fdrtool(qval) -> fdr	NA	NA	NA	nuclear_extracts
6861	PPP1CA	E9PMD7|P62136|P62136-2	Serine/threonine-protein phosphatase (Fragment) OS=Homo sapiens GN=PPP1CA PE=1 SV=1|Serine/threonine-protein phosphatase PP1-alpha catalytic subunit OS=Homo sapiens GN=PPP1CA PE=1 SV=1|Isoform 2 of Serine/threonine-protein phosphatase PP1-alpha catalytic subunit OS=Homo sapiens GN=PPP1CA	1	1	NA	1	1	NA	3	3	NA	5.51288	5.51288	NA	FALSE	TRUE	TRUE	nuclear_extracts_INTS5_vs_INTS4	NA	NA	NA	NA	NA	locfdr(MLE) -> z -> fdrtool(qval) -> fdr	NA	NA	NA	nuclear_extracts
6881	POLD1	M0R2B7|P28340	DNA polymerase OS=Homo sapiens GN=POLD1 PE=1 SV=1|DNA polymerase delta catalytic subunit OS=Homo sapiens GN=POLD1 PE=1 SV=2	1	1	NA	1	1	NA	9	9	NA	5.82939	5.82939	NA	FALSE	TRUE	TRUE	nuclear_extracts_INTS5_vs_INTS4	NA	NA	NA	NA	NA	locfdr(MLE) -> z -> fdrtool(qval) -> fdr	NA	NA	NA	nuclear_extracts
6901	DIAPH1	A0A0G2JH68|A0A140T8Z0|O60610|O60610-2|O60610-3	Protein diaphanous homolog 1 OS=Homo sapiens GN=DIAPH1 PE=1 SV=1|Protein diaphanous homolog 1 OS=Homo sapiens GN=DIAPH1 PE=1 SV=1|Protein diaphanous homolog 1 OS=Homo sapiens GN=DIAPH1 PE=1 SV=2|Isoform 2 of Protein diaphanous homolog 1 OS=Homo sapiens GN=DIAPH1|Isoform 3 of Protein diaphanous homolog 1 OS=Homo sapiens GN=DIAPH1	1	1	NA	1	1	NA	7	7	NA	6.10897	6.10897	NA	FALSE	TRUE	TRUE	nuclear_extracts_INTS5_vs_INTS4	NA	NA	NA	NA	NA	locfdr(MLE) -> z -> fdrtool(qval) -> fdr	NA	NA	NA	nuclear_extracts
6921	PSMC6	A0A087X2I1|H0YJC0|H0YJS8|P62333	26S protease regulatory subunit 10B OS=Homo sapiens GN=PSMC6 PE=1 SV=1|26S protease regulatory subunit 10B (Fragment) OS=Homo sapiens GN=PSMC6 PE=1 SV=1|26S protease regulatory subunit 10B (Fragment) OS=Homo sapiens GN=PSMC6 PE=1 SV=2|26S protease regulatory subunit 10B OS=Homo sapiens GN=PSMC6 PE=1 SV=1	1	1	NA	1	1	NA	3	3	NA	5.59524	5.59524	NA	FALSE	TRUE	TRUE	nuclear_extracts_INTS5_vs_INTS4	NA	NA	NA	NA	NA	locfdr(MLE) -> z -> fdrtool(qval) -> fdr	NA	NA	NA	nuclear_extracts
6941	TRIM33	E7EN20|Q9UPN9|Q9UPN9-2	E3 ubiquitin-protein ligase TRIM33 OS=Homo sapiens GN=TRIM33 PE=1 SV=2|E3 ubiquitin-protein ligase TRIM33 OS=Homo sapiens GN=TRIM33 PE=1 SV=3|Isoform Beta of E3 ubiquitin-protein ligase TRIM33 OS=Homo sapiens GN=TRIM33	1	1	NA	1	1	NA	2	2	NA	5.47525	5.47525	NA	FALSE	TRUE	TRUE	nuclear_extracts_INTS5_vs_INTS4	NA	NA	NA	NA	NA	locfdr(MLE) -> z -> fdrtool(qval) -> fdr	NA	NA	NA	nuclear_extracts
6961	PSMD7	P51665	26S proteasome non-ATPase regulatory subunit 7 OS=Homo sapiens GN=PSMD7 PE=1 SV=2	1	1	NA	1	1	NA	2	2	NA	5.83665	5.83665	NA	FALSE	TRUE	TRUE	nuclear_extracts_INTS5_vs_INTS4	NA	NA	NA	NA	NA	locfdr(MLE) -> z -> fdrtool(qval) -> fdr	NA	NA	NA	nuclear_extracts
6981	SEC31A	D6REX3|O94979|O94979-2|O94979-3|O94979-8|O94979-9	Protein transport protein Sec31A OS=Homo sapiens GN=SEC31A PE=1 SV=1|Protein transport protein Sec31A OS=Homo sapiens GN=SEC31A PE=1 SV=3|Isoform 2 of Protein transport protein Sec31A OS=Homo sapiens GN=SEC31A|Isoform 3 of Protein transport protein Sec31A OS=Homo sapiens GN=SEC31A|Isoform 8 of Protein transport protein Sec31A OS=Homo sapiens GN=SEC31A|Isoform 9 of Protein transport protein Sec31A…	1	1	NA	1	1	NA	3	3	NA	5.65331	5.65331	NA	FALSE	TRUE	TRUE	nuclear_extracts_INTS5_vs_INTS4	NA	NA	NA	NA	NA	locfdr(MLE) -> z -> fdrtool(qval) -> fdr	NA	NA	NA	nuclear_extracts
7001	TUBB6	Q9BUF5	Tubulin beta-6 chain OS=Homo sapiens GN=TUBB6 PE=1 SV=1	1	1	NA	1	1	NA	6	6	NA	6.2941	6.2941	NA	FALSE	TRUE	TRUE	nuclear_extracts_INTS5_vs_INTS4	NA	NA	NA	NA	NA	locfdr(MLE) -> z -> fdrtool(qval) -> fdr	NA	NA	NA	nuclear_extracts
7021	PKP1	A0A087WYY6|Q13835|Q13835-2	Plakophilin-1 OS=Homo sapiens GN=PKP1 PE=1 SV=1|Plakophilin-1 OS=Homo sapiens GN=PKP1 PE=1 SV=2|Isoform 1 of Plakophilin-1 OS=Homo sapiens GN=PKP1	1	1	NA	1	1	NA	2	2	NA	5.18853	5.18853	NA	FALSE	TRUE	TRUE	nuclear_extracts_INTS5_vs_INTS4	NA	NA	NA	NA	NA	locfdr(MLE) -> z -> fdrtool(qval) -> fdr	NA	NA	NA	nuclear_extracts
7041	RIC8A	Q9NPQ8|Q9NPQ8-2|Q9NPQ8-3|Q9NPQ8-4	Synembryn-A OS=Homo sapiens GN=RIC8A PE=1 SV=3|Isoform 2 of Synembryn-A OS=Homo sapiens GN=RIC8A|Isoform 3 of Synembryn-A OS=Homo sapiens GN=RIC8A|Isoform 4 of Synembryn-A OS=Homo sapiens GN=RIC8A	1	1	NA	1	1	NA	2	2	NA	5.45622	5.45622	NA	FALSE	TRUE	TRUE	nuclear_extracts_INTS5_vs_INTS4	NA	NA	NA	NA	NA	locfdr(MLE) -> z -> fdrtool(qval) -> fdr	NA	NA	NA	nuclear_extracts
7061	PFKM	P08237|P08237-3	ATP-dependent 6-phosphofructokinase, muscle type OS=Homo sapiens GN=PFKM PE=1 SV=2|Isoform 3 of ATP-dependent 6-phosphofructokinase, muscle type OS=Homo sapiens GN=PFKM	1	1	NA	1	1	NA	3	3	NA	5.7218	5.7218	NA	FALSE	TRUE	TRUE	nuclear_extracts_INTS5_vs_INTS4	NA	NA	NA	NA	NA	locfdr(MLE) -> z -> fdrtool(qval) -> fdr	NA	NA	NA	nuclear_extracts
7081	LRRC47	Q8N1G4	Leucine-rich repeat-containing protein 47 OS=Homo sapiens GN=LRRC47 PE=1 SV=1	1	1	NA	1	1	NA	2	2	NA	5.36531	5.36531	NA	FALSE	TRUE	TRUE	nuclear_extracts_INTS5_vs_INTS4	NA	NA	NA	NA	NA	locfdr(MLE) -> z -> fdrtool(qval) -> fdr	NA	NA	NA	nuclear_extracts
7101	MCM7	P33993|P33993-3	DNA replication licensing factor MCM7 OS=Homo sapiens GN=MCM7 PE=1 SV=4|Isoform 3 of DNA replication licensing factor MCM7 OS=Homo sapiens GN=MCM7	1	1	NA	1	1	NA	2	2	NA	5.35445	5.35445	NA	FALSE	TRUE	TRUE	nuclear_extracts_INTS5_vs_INTS4	NA	NA	NA	NA	NA	locfdr(MLE) -> z -> fdrtool(qval) -> fdr	NA	NA	NA	nuclear_extracts
7121	LDHA	P00338|P00338-3|P00338-4	L-lactate dehydrogenase A chain OS=Homo sapiens GN=LDHA PE=1 SV=2|Isoform 3 of L-lactate dehydrogenase A chain OS=Homo sapiens GN=LDHA|Isoform 4 of L-lactate dehydrogenase A chain OS=Homo sapiens GN=LDHA	1	1	NA	1	1	NA	2	2	NA	5.34561	5.34561	NA	FALSE	TRUE	TRUE	nuclear_extracts_INTS5_vs_INTS4	NA	NA	NA	NA	NA	locfdr(MLE) -> z -> fdrtool(qval) -> fdr	NA	NA	NA	nuclear_extracts
7141	COPZ1	F8VVA7|P61923|P61923-4	Coatomer subunit zeta-1 OS=Homo sapiens GN=COPZ1 PE=1 SV=1|Coatomer subunit zeta-1 OS=Homo sapiens GN=COPZ1 PE=1 SV=1|Isoform 4 of Coatomer subunit zeta-1 OS=Homo sapiens GN=COPZ1	1	1	NA	1	1	NA	3	3	NA	5.73722	5.73722	NA	FALSE	TRUE	TRUE	nuclear_extracts_INTS5_vs_INTS4	NA	NA	NA	NA	NA	locfdr(MLE) -> z -> fdrtool(qval) -> fdr	NA	NA	NA	nuclear_extracts
7161	VIM	P08670	Vimentin OS=Homo sapiens GN=VIM PE=1 SV=4	1	1	NA	1	1	NA	30	30	NA	7.29335	7.29335	NA	FALSE	TRUE	TRUE	nuclear_extracts_INTS5_vs_INTS4	NA	NA	NA	NA	NA	locfdr(MLE) -> z -> fdrtool(qval) -> fdr	NA	NA	NA	nuclear_extracts
7181	VCL	P18206|P18206-2	Vinculin OS=Homo sapiens GN=VCL PE=1 SV=4|Isoform 1 of Vinculin OS=Homo sapiens GN=VCL	1	1	NA	1	1	NA	4	4	NA	5.79912	5.79912	NA	FALSE	TRUE	TRUE	nuclear_extracts_INTS5_vs_INTS4	NA	NA	NA	NA	NA	locfdr(MLE) -> z -> fdrtool(qval) -> fdr	NA	NA	NA	nuclear_extracts
7201	MMS19	Q96T76|Q96T76-5|Q96T76-8|Q96T76-9	MMS19 nucleotide excision repair protein homolog OS=Homo sapiens GN=MMS19 PE=1 SV=2|Isoform 4 of MMS19 nucleotide excision repair protein homolog OS=Homo sapiens GN=MMS19|Isoform 5 of MMS19 nucleotide excision repair protein homolog OS=Homo sapiens GN=MMS19|Isoform 6 of MMS19 nucleotide excision repair protein homolog OS=Homo sapiens GN=MMS19	1	1	NA	1	1	NA	3	3	NA	5.43442	5.43442	NA	FALSE	TRUE	TRUE	nuclear_extracts_INTS5_vs_INTS4	NA	NA	NA	NA	NA	locfdr(MLE) -> z -> fdrtool(qval) -> fdr	NA	NA	NA	nuclear_extracts
7221	RPA2	P15927|P15927-2|P15927-3	Replication protein A 32 kDa subunit OS=Homo sapiens GN=RPA2 PE=1 SV=1|Isoform 2 of Replication protein A 32 kDa subunit OS=Homo sapiens GN=RPA2|Isoform 3 of Replication protein A 32 kDa subunit OS=Homo sapiens GN=RPA2	1	1	NA	1	1	NA	4	4	NA	6.23451	6.23451	NA	FALSE	TRUE	TRUE	nuclear_extracts_INTS5_vs_INTS4	NA	NA	NA	NA	NA	locfdr(MLE) -> z -> fdrtool(qval) -> fdr	NA	NA	NA	nuclear_extracts
7241	DVL2	I3L2N2|I3L2W9|O14641	Segment polarity protein dishevelled homolog DVL-2 OS=Homo sapiens GN=DVL2 PE=1 SV=1|Segment polarity protein dishevelled homolog DVL-2 (Fragment) OS=Homo sapiens GN=DVL2 PE=1 SV=1|Segment polarity protein dishevelled homolog DVL-2 OS=Homo sapiens GN=DVL2 PE=1 SV=1	1	1	NA	1	1	NA	2	2	NA	5.55838	5.55838	NA	FALSE	TRUE	TRUE	nuclear_extracts_INTS5_vs_INTS4	NA	NA	NA	NA	NA	locfdr(MLE) -> z -> fdrtool(qval) -> fdr	NA	NA	NA	nuclear_extracts
7261	PSMC4	P43686|P43686-2	26S protease regulatory subunit 6B OS=Homo sapiens GN=PSMC4 PE=1 SV=2|Isoform 2 of 26S protease regulatory subunit 6B OS=Homo sapiens GN=PSMC4	1	1	NA	1	1	NA	3	3	NA	5.81602	5.81602	NA	FALSE	TRUE	TRUE	nuclear_extracts_INTS5_vs_INTS4	NA	NA	NA	NA	NA	locfdr(MLE) -> z -> fdrtool(qval) -> fdr	NA	NA	NA	nuclear_extracts
7281	CUL2	A0A0A0MTN0|Q13617|Q13617-2|Q5T2B5	Cullin-2 OS=Homo sapiens GN=CUL2 PE=1 SV=1|Cullin-2 OS=Homo sapiens GN=CUL2 PE=1 SV=2|Isoform 2 of Cullin-2 OS=Homo sapiens GN=CUL2|Cullin-2 OS=Homo sapiens GN=CUL2 PE=1 SV=1	1	1	NA	1	1	NA	2	2	NA	5.44866	5.44866	NA	FALSE	TRUE	TRUE	nuclear_extracts_INTS5_vs_INTS4	NA	NA	NA	NA	NA	locfdr(MLE) -> z -> fdrtool(qval) -> fdr	NA	NA	NA	nuclear_extracts
7301	BAT3|BAG6	A0A024RCR6|A0A0G2JK23|A0A0G2JL47|P46379|P46379-2|P46379-3|P46379-4|P46379-5	HLA-B associated transcript 3, isoform CRA_a OS=Homo sapiens GN=BAT3 PE=1 SV=1|Isoform 2 of Large proline-rich protein BAG6 OS=Homo sapiens GN=BAG6|Isoform 3 of Large proline-rich protein BAG6 OS=Homo sapiens GN=BAG6|Isoform 4 of Large proline-rich protein BAG6 OS=Homo sapiens GN=BAG6|Isoform 5 of Large proline-rich protein BAG6 OS=Homo sapiens GN=BAG6|Large proline-rich protein BAG6 OS=Homo sapi…	2	1	1	1	1	1	6	6	2	5.85405	6.03981	5.66829	TRUE	TRUE	TRUE	nuclear_extracts_INTS5_vs_INTS4	21.532	0.566485	0.710415	0.54513	0.874246	locfdr(MLE) -> z -> fdrtool(qval) -> fdr	FALSE	no hit	5.66829	nuclear_extracts
7321	CAD	F8VPD4|P27708	CAD protein OS=Homo sapiens GN=CAD PE=1 SV=1|CAD protein OS=Homo sapiens GN=CAD PE=1 SV=3	2	1	1	1	1	1	52	52	6	6.33955	6.92672	5.75238	TRUE	TRUE	TRUE	nuclear_extracts_INTS5_vs_INTS4	24.3102	0.00151365	-0.107878	0.926792	0.921993	locfdr(MLE) -> z -> fdrtool(qval) -> fdr	FALSE	no hit	5.75238	nuclear_extracts
7341	CCAR2	Q8N163|Q8N163-2	Cell cycle and apoptosis regulator protein 2 OS=Homo sapiens GN=CCAR2 PE=1 SV=2|Isoform 2 of Cell cycle and apoptosis regulator protein 2 OS=Homo sapiens GN=CCAR2	2	1	1	1	1	1	25	25	6	6.15508	6.78003	5.53012	TRUE	TRUE	TRUE	nuclear_extracts_INTS5_vs_INTS4	24.3402	1.12771	1.52328	0.194492	0.712672	locfdr(MLE) -> z -> fdrtool(qval) -> fdr	FALSE	no hit	5.53012	nuclear_extracts
7361	CCT2	P78371|P78371-2	Isoform 2 of T-complex protein 1 subunit beta OS=Homo sapiens GN=CCT2|T-complex protein 1 subunit beta OS=Homo sapiens GN=CCT2 PE=1 SV=4	2	1	1	1	1	1	15	15	5	6.05168	6.28963	5.81372	TRUE	TRUE	TRUE	nuclear_extracts_INTS5_vs_INTS4	24.4987	0.158845	0.119998	0.918594	0.921351	locfdr(MLE) -> z -> fdrtool(qval) -> fdr	FALSE	no hit	5.81372	nuclear_extracts
7381	CCT3	B4DUR8|P49368|P49368-2	Isoform 2 of T-complex protein 1 subunit gamma OS=Homo sapiens GN=CCT3|T-complex protein 1 subunit gamma OS=Homo sapiens GN=CCT3 PE=1 SV=1|T-complex protein 1 subunit gamma OS=Homo sapiens GN=CCT3 PE=1 SV=4	2	1	1	1	1	1	17	17	2	5.88741	6.34325	5.43156	TRUE	TRUE	TRUE	nuclear_extracts_INTS5_vs_INTS4	22.6382	0.616316	0.78259	0.505062	0.86561	locfdr(MLE) -> z -> fdrtool(qval) -> fdr	FALSE	no hit	5.43156	nuclear_extracts
7401	CCT4	P50991|P50991-2	Isoform 2 of T-complex protein 1 subunit delta OS=Homo sapiens GN=CCT4|T-complex protein 1 subunit delta OS=Homo sapiens GN=CCT4 PE=1 SV=4	2	1	1	1	1	1	13	13	6	6.09205	6.36268	5.82142	TRUE	TRUE	TRUE	nuclear_extracts_INTS5_vs_INTS4	24.5355	0.455091	0.549074	0.64003	0.890857	locfdr(MLE) -> z -> fdrtool(qval) -> fdr	FALSE	no hit	5.82142	nuclear_extracts
7421	CCT8	P50990|P50990-2|P50990-3	Isoform 2 of T-complex protein 1 subunit theta OS=Homo sapiens GN=CCT8|Isoform 3 of T-complex protein 1 subunit theta OS=Homo sapiens GN=CCT8|T-complex protein 1 subunit theta OS=Homo sapiens GN=CCT8 PE=1 SV=4	2	1	1	1	1	1	16	16	4	6.05344	6.35513	5.75174	TRUE	TRUE	TRUE	nuclear_extracts_INTS5_vs_INTS4	23.8417	0.190763	0.166227	0.887413	0.918812	locfdr(MLE) -> z -> fdrtool(qval) -> fdr	FALSE	no hit	5.75174	nuclear_extracts
7441	CPSF3L	Q5TA45|Q5TA45-3	Integrator complex subunit 11 OS=Homo sapiens GN=CPSF3L PE=1 SV=2|Isoform 3 of Integrator complex subunit 11 OS=Homo sapiens GN=CPSF3L	2	1	1	1	1	1	27	27	24	7.76601	7.64119	7.89083	TRUE	TRUE	TRUE	nuclear_extracts_INTS5_vs_INTS4	28.9757	-4.68508	-6.89586	4.2714e-09	1.08923e-07	locfdr(MLE) -> z -> fdrtool(qval) -> fdr	TRUE	hit	7.89083	nuclear_extracts
7461	CSE1L	P55060|P55060-3|P55060-4	Exportin-2 OS=Homo sapiens GN=CSE1L PE=1 SV=3|Isoform 3 of Exportin-2 OS=Homo sapiens GN=CSE1L|Isoform 4 of Exportin-2 OS=Homo sapiens GN=CSE1L	2	1	1	1	1	1	15	15	2	6.00296	6.41909	5.58684	TRUE	TRUE	TRUE	nuclear_extracts_INTS5_vs_INTS4	23.6119	0.706493	0.9132	0.436693	0.847773	locfdr(MLE) -> z -> fdrtool(qval) -> fdr	FALSE	no hit	5.58684	nuclear_extracts
7481	EIF4A1	J3KT12|J3KTB5|J3QL43|J3QS69|P60842|P60842-2	Eukaryotic initiation factor 4A-I (Fragment) OS=Homo sapiens GN=EIF4A1 PE=1 SV=1|Eukaryotic initiation factor 4A-I OS=Homo sapiens GN=EIF4A1 PE=1 SV=1|Isoform 2 of Eukaryotic initiation factor 4A-I OS=Homo sapiens GN=EIF4A1	2	1	1	1	1	1	5	5	2	6.10073	6.61695	5.58451	TRUE	TRUE	TRUE	nuclear_extracts_INTS5_vs_INTS4	23.493	0.353528	0.401974	0.732074	0.903252	locfdr(MLE) -> z -> fdrtool(qval) -> fdr	FALSE	no hit	5.58451	nuclear_extracts
7501	HNRNPK	P61978|P61978-2|P61978-3|Q5T6W2	Heterogeneous nuclear ribonucleoprotein K (Fragment) OS=Homo sapiens GN=HNRNPK PE=1 SV=1|Heterogeneous nuclear ribonucleoprotein K OS=Homo sapiens GN=HNRNPK PE=1 SV=1|Isoform 2 of Heterogeneous nuclear ribonucleoprotein K OS=Homo sapiens GN=HNRNPK|Isoform 3 of Heterogeneous nuclear ribonucleoprotein K OS=Homo sapiens GN=HNRNPK	2	1	1	1	1	1	9	9	2	6.26431	6.52337	6.00526	TRUE	TRUE	TRUE	nuclear_extracts_INTS5_vs_INTS4	24.8563	0.580534	0.730764	0.533676	0.871892	locfdr(MLE) -> z -> fdrtool(qval) -> fdr	FALSE	no hit	6.00526	nuclear_extracts
7521	HSPA8	E9PKE3|P11142	Heat shock cognate 71 kDa protein OS=Homo sapiens GN=HSPA8 PE=1 SV=1	2	1	1	1	1	1	11	11	5	6.37866	6.57262	6.18471	TRUE	TRUE	TRUE	nuclear_extracts_INTS5_vs_INTS4	24.1212	0.564715	0.707852	0.546582	0.874538	locfdr(MLE) -> z -> fdrtool(qval) -> fdr	FALSE	no hit	6.18471	nuclear_extracts
7541	HUWE1	A0A087X1S3|Q7Z6Z7|Q7Z6Z7-2|Q7Z6Z7-3	E3 ubiquitin-protein ligase HUWE1 (Fragment) OS=Homo sapiens GN=HUWE1 PE=1 SV=1|E3 ubiquitin-protein ligase HUWE1 OS=Homo sapiens GN=HUWE1 PE=1 SV=3|Isoform 2 of E3 ubiquitin-protein ligase HUWE1 OS=Homo sapiens GN=HUWE1|Isoform 3 of E3 ubiquitin-protein ligase HUWE1 OS=Homo sapiens GN=HUWE1	2	1	1	1	1	1	32	32	2	5.78459	6.16009	5.40909	TRUE	TRUE	TRUE	nuclear_extracts_INTS5_vs_INTS4	22.1693	0.146299	0.101826	0.930888	0.922309	locfdr(MLE) -> z -> fdrtool(qval) -> fdr	FALSE	no hit	5.40909	nuclear_extracts
7561	IGHG1	A0A087WV47|A0A087WYC5|A0A087X079|A0A087X1C7|A0A0A0MS07|A0A0A0MS08|A0A0G2JNK4|P01857	Ig gamma-1 chain C region (Fragment) OS=Homo sapiens GN=IGHG1 PE=1 SV=1|Ig gamma-1 chain C region OS=Homo sapiens GN=IGHG1 PE=1 SV=1	2	1	1	1	1	1	7	7	3	5.907	6.23408	5.57993	TRUE	TRUE	TRUE	nuclear_extracts_INTS5_vs_INTS4	23.5166	0.171569	0.138427	0.906146	0.920357	locfdr(MLE) -> z -> fdrtool(qval) -> fdr	FALSE	no hit	5.57993	nuclear_extracts
7581	INTS2	J3KMZ7|Q9H0H0	Integrator complex subunit 2 OS=Homo sapiens GN=INTS2 PE=1 SV=1|Integrator complex subunit 2 OS=Homo sapiens GN=INTS2 PE=1 SV=2	2	1	1	1	1	1	28	28	12	7.04369	7.46648	6.6209	TRUE	TRUE	TRUE	nuclear_extracts_INTS5_vs_INTS4	23.7701	-1.01288	-1.57711	0.17919	0.695604	locfdr(MLE) -> z -> fdrtool(qval) -> fdr	FALSE	no hit	6.6209	nuclear_extracts
7601	INTS9	Q9NV88|Q9NV88-2|Q9NV88-3	Integrator complex subunit 9 OS=Homo sapiens GN=INTS9 PE=1 SV=2|Isoform 2 of Integrator complex subunit 9 OS=Homo sapiens GN=INTS9|Isoform 3 of Integrator complex subunit 9 OS=Homo sapiens GN=INTS9	2	1	1	1	1	1	27	27	23	7.65924	7.578	7.74048	TRUE	TRUE	TRUE	nuclear_extracts_INTS5_vs_INTS4	28.6004	-4.5592	-6.71354	1.0776e-08	1.83195e-07	locfdr(MLE) -> z -> fdrtool(qval) -> fdr	TRUE	hit	7.74048	nuclear_extracts
7621	PHGDH	O43175|Q5SZU1	D-3-phosphoglycerate dehydrogenase OS=Homo sapiens GN=PHGDH PE=1 SV=1|D-3-phosphoglycerate dehydrogenase OS=Homo sapiens GN=PHGDH PE=1 SV=4	2	1	1	1	1	1	16	16	2	6.1516	6.82863	5.47457	TRUE	TRUE	TRUE	nuclear_extracts_INTS5_vs_INTS4	23.7713	0.430695	0.51374	0.661704	0.894053	locfdr(MLE) -> z -> fdrtool(qval) -> fdr	FALSE	no hit	5.47457	nuclear_extracts
7641	TCOF1	E7ETY2|J3KQ96|Q13428|Q13428-3|Q13428-4|Q13428-5|Q13428-6|Q13428-7	Isoform 3 of Treacle protein OS=Homo sapiens GN=TCOF1|Isoform 4 of Treacle protein OS=Homo sapiens GN=TCOF1|Isoform 5 of Treacle protein OS=Homo sapiens GN=TCOF1|Isoform 6 of Treacle protein OS=Homo sapiens GN=TCOF1|Isoform 7 of Treacle protein OS=Homo sapiens GN=TCOF1|Treacle protein (Fragment) OS=Homo sapiens GN=TCOF1 PE=1 SV=1|Treacle protein OS=Homo sapiens GN=TCOF1 PE=1 SV=1|Treacle protein …	2	1	1	1	1	1	25	25	3	5.98433	6.37271	5.59595	TRUE	TRUE	TRUE	nuclear_extracts_INTS5_vs_INTS4	23.4124	-0.120668	-0.284843	0.808311	0.91157	locfdr(MLE) -> z -> fdrtool(qval) -> fdr	FALSE	no hit	5.59595	nuclear_extracts
7661	TRIM28	Q13263|Q13263-2	Isoform 2 of Transcription intermediary factor 1-beta OS=Homo sapiens GN=TRIM28|Transcription intermediary factor 1-beta OS=Homo sapiens GN=TRIM28 PE=1 SV=5	2	1	1	1	1	1	27	27	3	6.33819	7.30998	5.36639	TRUE	TRUE	TRUE	nuclear_extracts_INTS5_vs_INTS4	23.9735	0.457365	0.552369	0.638025	0.890551	locfdr(MLE) -> z -> fdrtool(qval) -> fdr	FALSE	no hit	5.36639	nuclear_extracts
7681	UBB|UBC|RPS27A|UBA52	B4DV12|F5GXK7|F5GYU3|F5H265|F5H2Z3|F5H388|F5H6Q2|F5H747|J3QKN0|J3QS39|J3QTR3|M0R1M6|M0R1V7|M0R2S1|P0CG47|P0CG48|P62979|P62987|Q5PY61|Q96C32	Polyubiquitin-B (Fragment) OS=Homo sapiens GN=UBB PE=1 SV=1|Polyubiquitin-B OS=Homo sapiens GN=UBB PE=1 SV=1|Polyubiquitin-C (Fragment) OS=Homo sapiens GN=UBC PE=1 SV=1|Polyubiquitin-C (Fragment) OS=Homo sapiens GN=UBC PE=1 SV=2|Polyubiquitin-C (Fragment) OS=Homo sapiens GN=UBC PE=1 SV=7|Polyubiquitin-C OS=Homo sapiens GN=UBC PE=1 SV=1|Polyubiquitin-C OS=Homo sapiens GN=UBC PE=1 SV=3|Ubiquitin-40…	2	1	1	1	1	1	6	6	3	6.64406	6.95275	6.33537	TRUE	TRUE	TRUE	nuclear_extracts_INTS5_vs_INTS4	23.2344	0.50343	0.619088	0.597993	0.884074	locfdr(MLE) -> z -> fdrtool(qval) -> fdr	FALSE	no hit	6.33537	nuclear_extracts
121	P0847_INTS4	P0847_INTS4	NA	2	1	1	1	1	1	57	57	51	8.16396	8.08947	8.23846	TRUE	TRUE	TRUE	nuclear_extracts_INTS5_vs_INTS4	30.5056	-5.07919	-7.46667	2.02419e-10	1.03236e-08	locfdr(MLE) -> z -> fdrtool(qval) -> fdr	TRUE	hit	8.23846	nuclear_extracts
